# Supplementary material for: Replacement of milk fat by rapeseed oil stabilised emulsion in commercial yogurt
Source: PeerJ. 2023 Dec 11;11:e16441. doi: 10.7717/peerj.16441 (PMC10720406; doi:10.7717/peerj.16441)
Supplement: Supplemental Information 1 [file peerj-11-16441-s001.zip]

Archive with 8 entries (8 files):
- Kopia Emulsje sensoryka 04.08.2022.xlsx
- Kopia Emulsje mikrobiologia 04.08.2022.xlsx
- data_colours_20 10 22.xlsx
- 040822_texture of yogurts_.xls
- Asia Rheology_18 10 22.xlsx
- send oscyl (1).rar
- Kopia Raw Data_Sanka_04 10 22.xlsx
- encapsulation of all emulsions_100%.jpg
