# Supplementary material for: Replacement of milk fat by rapeseed oil stabilised emulsion in commercial yogurt
Source: PeerJ. 2023 Dec 11;11:e16441. doi: 10.7717/peerj.16441 (PMC10720406; doi:10.7717/peerj.16441)
Supplement: Supplemental Information 1 [file peerj-11-16441-s001.zip › Kopia Emulsje mikrobiologia 04.08.2022.xlsx]

## Sheet: Arkusz1
	S. thermophilus	L. delbrueckii ssp. bulgaricus	S. thermophilus	L. delbrueckii ssp. bulgaricus			Drożdże i pleśnie
	cfu/g	cfu/g	Log cfu/g	Log cfu/g
A	1710000000	36600000	9.233	7.56348			we wszystkich próbkach <10 cfu/g
	1660000000	32800000	9.22011	7.51587
	2400000000	41000000	9.38021	7.61278
	2000000000	45000000	9.30103	7.65321
średnia	1942500000	38850000	9.28359	7.58634
SD	3.39841e+08	5.29497e+06	0.0735516	0.0596077
B	1770000000	127000000	9.24797	8.1038
	1940000000	104000000	9.2878	8.01703
	2300000000	84000000	9.36173	7.92428
	1700000000	93000000	9.23045	7.96848
średnia	1927500000	102000000	9.28199	8.0034
SD	2.68002e+08	1.85652e+07	0.0583253	0.0769113
C	720000000	34000000	8.85733	7.53148
	770000000	37800000	8.88649	7.57749
	500000000	36000000	8.69897	7.5563
	700000000	40000000	8.8451	7.60206
średnia	672500000	36950000	8.82197	7.56683
SD	1.18708e+08	2.55799e+06	0.0838199	0.0300852
J 2,5	193000000	98000000	8.28556	7.99123
	195000000	114000000	8.29003	8.0569
	190000000	108000000	8.27875	8.03342
	190000000	89000000	8.27875	7.94939
średnia	192000000	102250000	8.28327	8.00774
SD	2.44949e+06	1.10265e+07	0.00553135	0.0474492
J 0	490000000	25800000	8.6902	7.41162
	450000000	24900000	8.65321	7.3962
	500000000	24000000	8.69897	7.38021
	600000000	28000000	8.77815	7.44716
średnia	510000000	25675000	8.70513	7.4088
SD	6.37704e+07	1.71537e+06	0.0525626	0.0286088

## Sheet: Table
	S. thermophilus	L. delbrueckii ssp. bulgaricus			Drożdże i pleśnie
	Log cfu/g	Log cfu/g
Regular yogurt	9.28359	7.58634			we wszystkich próbkach <10 cfu/g
standard deviation	0.0735516	0.0596077
Fat free yogurt	9.28199	8.0034
standard deviation	0.0583253	0.0769113
Emulsion rich yogurt	8.82197	7.56683
standard deviation	0.0838199	0.0300852
