# Supplementary material for: Replacement of milk fat by rapeseed oil stabilised emulsion in commercial yogurt
Source: PeerJ. 2023 Dec 11;11:e16441. doi: 10.7717/peerj.16441 (PMC10720406; doi:10.7717/peerj.16441)
Supplement: Supplemental Information 1 [file peerj-11-16441-s001.zip › data_colours_20 10 22.xlsx]

## Sheet: Arkusz2
ID	SampleID	L	a	b	DeltaE
ow25	ow with 25%rapeseed oil_A	80.74	-0.4	6.09	2.42757
ow25	ow with 25%rapeseed oil_B	80.71	-0.41	6.1	2.51742
ow25	ow with 25%rapeseed oil_C	80.67	-0.42	6.13	2.55221
ow25	ow with 25%rapeseed oil_D	80.64	-0.42	6.13	2.59894
ow50	ow with 50%rapeseed oil_A	82.93	-0.59	5.06	1.93621
ow50	ow with 50%rapeseed oil_B	83	-0.59	5.07	1.64381
ow50	ow with 50%rapeseed oil_C	82.99	-0.59	5.08	1.54755
ow50	ow with 50%rapeseed oil_D	83	-0.62	5.06	2.51946
ow75	ow with 75%rapeseed oil_A	81.94	-0.97	3.44	2.96435
ow75	ow with 75%rapeseed oil_B	82.09	-0.87	3.73	2.78081
ow75	ow with 75%rapeseed oil_C	82.16	-0.85	3.8	2.79891
ow75	ow with 75%rapeseed oil_D	81.63	-1	2.98	3.35246
fatfreeyogurt	fat free yogurt_A	80.5	-2.45	6.82	1.96835
fatfreeyogurt	fat free yogurt_B	80.59	-2.43	6.87	1.89739
fatfreeyogurt	fat free yogurt_C	80.68	-2.45	6.87	1.83929
fatfreeyogurt	fat free yogurt_D	80.68	-2.46	6.86	1.79276
regularYogurt	regular yogurt_A	82.38	-1.91	7.04	1.13389
regularYogurt	regular yogurt_B	82.4	-1.89	7.05	1.00185
regularYogurt	regular yogurt_C	82.43	-1.91	7.04	1.11432
regularYogurt	regular yogurt_D	82.38	-1.92	7.04	0.997046
EmulsionYogurt	emulsion yogurt_A	81.29	-2.11	6.8	0.860291
EmulsionYogurt	emulsion yogurt_B	81.46	-2.14	6.81	0.919021
EmulsionYogurt	emulsion yogurt_C	81.36	-2.13	6.82	0.753193
EmulsionYogurt	emulsion yogurt_D	81.44	-2.16	6.81	0.818596

## Sheet: Tab
		Colour	a	b	L	ΔE
		LIPE	-0.4(±0.01)	6.1(0.02)	80.7(0.04)	2.5(0.07)
		MIPE	-0.6(0.02)	5.1(0.01)	83.0(0.03)	1.9(0.44)
		HIPE	-0.9(0.07)	3.5(0.37)	82.0(0.24)	3.0(0.27)
		Fat free yogurt	-2.4 (0.01)	6.9 (0.02)	80.6 (0.09)	1.9(0.08)
		Regular yogurt	-1.9 (0.01)	7.0 (0.00)	82.4 (0.02)	1.1(0.07)
		Emulsion rich yogurt	-2.1 (0.02)	6.8 (0.01)	81.4 (0.08)	0.8(0.07)

## Sheet: stats L
												Colour	a	b	L	ΔE
												LIPE	-0.4	6.1	80.7	2.5
												MIPE	-0.6	5.1	83	1.9
												HIPE	-0.9	3.5	82	3
												Fat free yogurt	-2.4	6.9	80.6	1.9
												Regular yogurt	-1.9	7	82.4	1.1
												Emulsion rich yogurt	-2.1	6.8	81.4	0.8
												Colour	L
												MIPE	83	a
												Regular yogurt	82.4	b
												HIPE	82	c
												Emulsion rich yogurt	81.4	d
												LIPE	80.7	e
												Fat free yogurt	80.6	e

## Sheet: stats a
											Colour	a
											LIPE	-0.4
											MIPE	-0.6
											HIPE	-0.9
											Regular yogurt	-1.9
											Emulsion rich yogurt	-2.1
											Fat free yogurt	-2.4

## Sheet: stats b
											Colour	b
											Regular yogurt	7	a
											Fat free yogurt	6.9	a
											Emulsion rich yogurt	6.8	a
											LIPE	6.1	b
											MIPE	5.1	c
											HIPE	3.5	d
