# Supplementary material for: Replacement of milk fat by rapeseed oil stabilised emulsion in commercial yogurt
Source: PeerJ. 2023 Dec 11;11:e16441. doi: 10.7717/peerj.16441 (PMC10720406; doi:10.7717/peerj.16441)
Supplement: Supplemental Information 1 [file peerj-11-16441-s001.zip › 040822_texture of yogurts_.xls]

## Sheet: calculation
Test ID	Batch	Firmness	average	st dev	Consistency	average	st dev	Cohesiveness	average	st dev
fat free yogurtA1	fat free yogurtA	0.22	0.223333	0.0057735	4.89	4.84	0.0953939	-0.14	-0.146667	0.0057735
fat free yogurtA2	fat free yogurtA	0.23			4.9			-0.15
fat free yogurtA3	fat free yogurtA	0.22			4.73			-0.15
emulsionRichYogurt_B15	emulsionRichYogurt_B	0.22	0.2225	0.005	4.86	4.86	0.00816497	-0.16	-0.155	0.01
emulsionRichYogurt_BB16	emulsionRichYogurt_BB	0.22			4.85			-0.16
emulsionRichYogurt_C17	emulsionRichYogurt_C	0.23			4.86			-0.14
emulsionRichYogurt_CC18	emulsionRichYogurt_CC	0.22			4.87			-0.16
regular yogurtC9	regular yogurtC	0.22	0.2375	0.0221736	4.93	5.215	0.637312	-0.14	-0.15	0.0141421
regular yogurtDthe same10	regular yogurtDthe same	0.23			4.77			-0.15
regular yogurtE11	regular yogurtE	0.27			6.16			-0.14
regular yogurtEthe same12	regular yogurtEthe same	0.23			5			-0.17

## Sheet: Arkusz1
Test ID, averages values	Firmness	Cohesiveness	Consistency			Firmness	Cohesiveness	Consistency
Emulsion rich yogurt	0.2225	-0.155	4.86		Emulsion rich yogurt	0.2(0.01)	-0.2(0.01)	4.9(0.01)
Regular yogurt	0.2375	-0.15	5.215		Regular yogurt	0.2(0.02)	-0.2(0.01)	5.2(0.64)
Fat free yogurt	0.223333	-0.146667	4.84		Fat free yogurt	0.2(0.01)	-0.1(0.01)	4.8(0.10)
	st dev	st dev	st dev			st dev	st dev	st dev
Emulsion rich yogurt	0.005	0.01	0.00816497		Emulsion rich yogurt	0.005	0.01	0.00816497
Regular yogurt	0.0221736	0.0141421	0.637312		Regular yogurt	0.0221736	0.0141421	0.637312
Fat free yogurt	0.0057735	0.0057735	0.0953939		Fat free yogurt	0.0057735	0.0057735	0.0953939
