# Supplementary material for: Replacement of milk fat by rapeseed oil stabilised emulsion in commercial yogurt
Source: PeerJ. 2023 Dec 11;11:e16441. doi: 10.7717/peerj.16441 (PMC10720406; doi:10.7717/peerj.16441)
Supplement: Supplemental Information 1 [file peerj-11-16441-s001.zip › Asia Rheology_18 10 22.xlsx]

## Sheet: Arkusz1
WPC6%_25%RPO_1_300	ɣ̇ in 1/s	η in Pas	WPC6%_25%RPO_05_1	ɣ̇ in 1/s	η in Pas	WPC6%_25%_RPO_03_300	ɣ̇ in 1/s	η in Pas		WPC6%_50%RPO_1_300	ɣ̇ in 1/s	η in Pas	WPC6%_50%RPO_05_300	ɣ̇ in 1/s	η in Pas	WPC6%_50%RPO_03_300	ɣ̇ in 1/s	η in Pas		WPC6%_75%RPO_1_300	ɣ̇ in 1/s	η in Pas	WPC6%_75%RPO_05_300	ɣ̇ in 1/s	η in Pas	WPC6%_75%RPO_03_300	ɣ̇ in 1/s	η in Pas
	2.124	0.001622		2.097	0.002538		2.072	0.002191			2.117	0.009083		2.063	0.01527		2.035	0.01903			0.06771	263.2		0.04335	469		0.04526	416.3
	3.04	0.001675		3.094	0.002994		3.061	0.002361			3.046	0.009614		3.067	0.01528		3.02	0.02006			0.1212	297.2		0.08661	439.1		0.07727	496.3
	4.021	0.001958		4.154	0.002994		4.064	0.002884			4.043	0.009942		4.049	0.01542		4.02	0.0204			0.1974	312.1		0.1504	423.7		0.1284	483.1
	5.022	0.001989		5.147	0.00277		5.007	0.002784			5.015	0.009985		5.037	0.01582		5.011	0.02052			0.3925	238.2		0.3297	297.5		0.246	382.3
	6.01	0.002069		6.138	0.002981		6.062	0.002887			6.005	0.01007		6.034	0.01598		5.997	0.02083			0.8305	156.2		0.7467	181.3		0.5596	236.6
	7	0.001903		7.124	0.002851		7.057	0.003026			6.995	0.01017		7.025	0.01609		6.992	0.02107			2.126	78.52		1.882	91.61		1.425	122.2
	7.994	0.001977		8.175	0.002777		8.066	0.003075			8.047	0.01016		8.022	0.01622		8.097	0.02116			4.55	43.81		3.932	52.56		3.128	68.56
	9.1	0.002087		9.155	0.002751		9.06	0.003063			9.085	0.01022		9.073	0.01635		9.08	0.0213			6.883	31.88		6.256	37.01		5.433	45.59
	10.01	0.002083		10.13	0.002719		10.1	0.00314			10.1	0.01016		10.06	0.01642		9.991	0.02145			8.609	26.79		8.294	29.85		7.442	36.07
	11	0.002129		11.14	0.002751		10.98	0.003176			11.07	0.0102		11.05	0.01644		10.98	0.02163			10.11	23.57		9.914	26		9.129	30.97
	11.98	0.002174		12.12	0.002769		12.01	0.003237			12	0.01024		12.05	0.01655		11.97	0.02166			11.32	21.52		11.23	23.56		10.7	27.51
	12.97	0.002127		13.12	0.002724		13.01	0.003284			12.98	0.01019		13.04	0.0166		12.97	0.02175			12.43	19.94		12.37	21.84		11.93	25.33
	13.97	0.002089		14.12	0.002761		14.02	0.003337			14.04	0.01026		14.03	0.01664		13.96	0.02186			13.48	18.66		13.44	20.44		13.12	23.57
	15.03	0.002105		15.11	0.002736		15	0.003399			15.04	0.01023		15.03	0.01667		14.98	0.02192			14.65	17.43		14.47	19.27		14.24	22.13
	16.02	0.002014		16.14	0.002685		16	0.003393			16.02	0.01017		16.03	0.0167		16.01	0.02209			15.66	16.48		15.57	18.18		15.32	20.94
	17.05	0.001906		17.15	0.002663		17.02	0.0034			17	0.01014		17.02	0.01668		16.98	0.02214			16.65	15.67		16.6	17.26		16.42	19.84
	18.05	0.00173		18.06	0.002685		18.01	0.003333			18	0.01011		18.06	0.01675		17.99	0.02218			17.64	14.94		17.64	16.44		17.34	19.04
	18.97	0.001703		19.04	0.002579		19.05	0.003396			19.04	0.01004		19.07	0.01668		18.98	0.02221			18.53	14.36		18.64	15.72		18.45	18.15
	19.96	0.001607		20.03	0.002572		20.05	0.003326			20.04	0.01002		19.97	0.01672		19.95	0.02226			19.61	13.74		19.65	15.06		19.42	17.45
	20.94	0.001544		21.11	0.002508		20.95	0.003298			21.05	0.009986		20.97	0.01672		20.96	0.02244			20.63	13.2		20.65	14.47		20.49	16.75
	21.94	0.001456		22.09	0.002503		22.01	0.003238			21.97	0.009988		21.98	0.01678		21.95	0.02242			21.67	12.67		21.72	13.89		21.45	16.17
	22.94	0.001417		23.09	0.002475		22.94	0.003198			22.96	0.01001		22.97	0.01682		22.93	0.02254			22.7	12.19		22.67	13.43		22.39	15.66
	24.04	0.001434		24.08	0.00246		24	0.003135			23.96	0.01006		23.97	0.01689		23.94	0.02253			23.7	11.76		23.7	12.96		23.47	15.11
	24.97	0.001449		25.07	0.002474		24.93	0.003144			24.96	0.01004		24.95	0.0169		24.98	0.02263			24.77	11.33		24.68	12.56		24.52	14.61
	25.97	0.001514		26.11	0.002512		25.93	0.003097			25.94	0.01011		26.05	0.01698		25.96	0.02276			25.77	10.95		25.68	12.17		25.55	14.16
	26.96	0.001618		27.12	0.002543		27.03	0.003127			27.03	0.01013		26.99	0.01705		26.96	0.0228			26.77	10.6		26.71	11.79		26.52	13.76
	27.97	0.001718		28.09	0.002581		28.02	0.003164			28.02	0.01021		27.98	0.01713		27.96	0.02296			27.78	10.27		27.7	11.45		27.62	13.32
	28.97	0.001782		29.02	0.002624		28.94	0.003204			28.94	0.01025		28.99	0.01719		28.95	0.02305			28.77	9.965		28.71	11.13		28.52	13
	29.96	0.001831		30.01	0.002647		29.92	0.00328			29.93	0.01028		29.98	0.01724		29.95	0.02306			29.76	9.68		29.79	10.79		29.6	12.64
	30.95	0.001837		31	0.002637		30.92	0.003309			30.94	0.01024		31	0.01724		30.93	0.02311			30.76	9.412		30.81	10.49		30.49	12.36
	32.01	0.001757		32	0.002627		31.91	0.003329			31.91	0.01022		31.98	0.01725		31.95	0.0231			31.74	9.165		31.82	10.21		31.5	12.06
	33	0.001659		32.99	0.002596		32.98	0.003336			32.98	0.01019		32.99	0.01724		32.95	0.02315			32.75	8.928		32.82	9.94		32.55	11.76
	33.93	0.001585		34.03	0.002543		34.02	0.003281			34.02	0.01017		33.93	0.01724		33.93	0.02323			33.77	8.7		33.83	9.689		33.59	11.49
	34.91	0.001534		35.01	0.0025		35.01	0.003247			35.01	0.01016		34.92	0.01722		34.92	0.02324			34.83	8.47		34.8	9.461		34.55	11.24
	35.95	0.001516		36.02	0.002492		36	0.003213			35.92	0.01018		35.92	0.01726		35.9	0.02331			35.81	8.269		35.8	9.251		35.56	11
	36.89	0.001542		37.04	0.002512		36.92	0.003174			36.92	0.01019		36.94	0.0173		36.89	0.02341			36.83	8.066		36.8	9.05		36.72	10.71
	38	0.001606		38.02	0.002546		37.91	0.003148			37.9	0.01024		37.97	0.01736		38	0.02342			37.81	7.882		37.74	8.879		37.65	10.5
	38.98	0.001706		39.02	0.002577		38.9	0.003193			38.89	0.01031		38.97	0.01746		39	0.02353			38.75	7.718		38.77	8.698		38.72	10.26
	39.98	0.001775		40	0.002619		39.91	0.003254			39.89	0.01034		39.96	0.01748		39.91	0.02358			39.76	7.55		39.76	8.523		39.65	10.06
	40.89	0.001786		41	0.002618		40.9	0.003288			40.88	0.01036		40.94	0.01749		40.88	0.02366			40.8	7.389		40.77	8.349		40.62	9.869
	41.94	0.001731		42	0.002599		42	0.003318			41.99	0.01034		41.94	0.01749		41.88	0.02368			41.78	7.237		41.76	8.185		41.73	9.653
	42.88	0.001641		42.99	0.002552		42.98	0.003301			42.9	0.01031		42.92	0.01747		42.87	0.02369			42.77	7.094		42.79	8.016		42.64	9.486
	43.89	0.001576		43.99	0.002532		43.9	0.003258			43.87	0.0103		43.91	0.01747		43.93	0.02371			43.77	6.956		43.92	7.836		43.66	9.304
	44.87	0.00155		45.03	0.002501		44.89	0.003215			44.87	0.01029		44.96	0.01748		44.93	0.02377			44.77	6.827		44.83	7.701		44.84	9.087
	45.87	0.001573		46.02	0.002527		45.88	0.003184			45.94	0.01031		45.96	0.01755		45.93	0.02384			45.77	6.698		45.79	7.569		45.81	8.906
	46.88	0.001662		47.02	0.002544		46.87	0.003202			46.92	0.01037		46.93	0.0176		46.95	0.02392			46.8	6.571		46.72	7.452		46.81	8.729
	47.86	0.001734		48.02	0.0026		47.92	0.003247			47.96	0.01041		47.93	0.01768		47.95	0.02398			47.77	6.458		47.76	7.327		47.88	8.556
	48.98	0.001763		49	0.002602		48.92	0.003291			48.98	0.01043		48.93	0.01768		48.88	0.024			48.78	6.342		48.9	7.179		48.71	8.435
	49.91	0.001714		50	0.002587		49.96	0.003322			49.95	0.0104		49.91	0.01766		49.87	0.024			49.82	6.225		49.9	7.047		49.69	8.299
	50.88	0.001626		50.98	0.002541		50.93	0.00329			50.87	0.01038		50.92	0.01765		50.86	0.02405			50.82	6.117		50.87	6.926		50.82	8.145
	51.87	0.001582		51.95	0.002515		51.92	0.003253			51.86	0.01038		51.92	0.01764		51.85	0.02405			51.77	6.023		51.83	6.814		51.75	8.021
	52.86	0.001575		52.96	0.002517		52.92	0.003221			52.91	0.01037		52.94	0.01768		52.9	0.02411			52.81	5.921		52.77	6.713		52.92	7.854
	53.91	0.001656		53.94	0.002538		53.91	0.003203			53.92	0.0104		53.95	0.0177		53.94	0.02419			53.78	5.828		53.81	6.611		54	7.698
	54.89	0.001728		54.99	0.002591		54.91	0.003238			54.85	0.01045		54.94	0.01778		54.95	0.02422			54.76	5.735		54.8	6.516		54.79	7.592
	55.95	0.001742		55.99	0.002599		55.84	0.003299			55.91	0.01046		55.94	0.0178		55.94	0.02426			55.7	5.652		55.87	6.413		55.76	7.469
	56.93	0.001697		56.97	0.002577		56.91	0.003325			56.84	0.01045		56.93	0.01775		56.85	0.02425			56.77	5.564		56.84	6.316		56.63	7.375
	57.85	0.00162		57.95	0.002538		57.84	0.003297			57.84	0.01043		57.93	0.01774		57.84	0.02428			57.81	5.475		57.83	6.217		57.68	7.265
	58.85	0.001584		58.95	0.002515		58.84	0.003243			58.88	0.01044		58.86	0.01775		58.88	0.02432			58.85	5.388		58.84	6.123		58.78	7.142
	59.85	0.001621		59.95	0.002538		59.93	0.003215			59.88	0.01049		59.85	0.01779		59.87	0.02437			59.83	5.309		59.75	6.046		59.8	7.026
	60.84	0.001691		60.95	0.002564		60.87	0.003247			60.88	0.01052		60.96	0.01784		60.88	0.02444			60.82	5.233		60.74	5.968		60.87	6.905
	61.85	0.001747		61.99	0.002591		61.85	0.003305			61.89	0.01055		61.87	0.01787		61.92	0.02443			61.8	5.16		61.92	5.874		61.82	6.804
	62.84	0.001702		62.99	0.002567		62.85	0.003321			62.88	0.01055		62.86	0.01784		62.91	0.02444			62.78	5.095		62.89	5.791		62.82	6.712
	63.85	0.001631		63.98	0.002539		63.86	0.003295			63.86	0.01053		63.86	0.01781		63.84	0.02447			63.83	5.021		63.84	5.713		63.74	6.629
	64.88	0.0016		64.97	0.00251		64.86	0.003251			64.85	0.01052		64.85	0.01779		64.82	0.0245			64.76	4.958		64.86	5.632		64.75	6.537
	65.81	0.001643		65.97	0.002535		65.86	0.003232			65.91	0.01055		65.84	0.01783		65.82	0.02458			65.79	4.888		65.81	5.564		65.84	6.432
	66.87	0.001719		66.95	0.002588		66.86	0.003281			66.9	0.01061		66.84	0.01788		66.81	0.02464			66.8	4.822		66.78	5.502		66.83	6.333
	67.87	0.001743		67.93	0.002585		67.9	0.003317			67.89	0.01064		67.95	0.01788		67.8	0.02461			67.79	4.764		67.83	5.431		67.74	6.256
	68.85	0.001671		68.92	0.002557		68.9	0.003317			68.81	0.01061		68.94	0.01785		68.81	0.02463			68.79	4.705		68.84	5.359		68.7	6.183
	69.83	0.001598		69.9	0.002525		69.9	0.003268			69.88	0.0106		69.85	0.01783		69.79	0.02465			69.86	4.636		69.84	5.287		69.73	6.108
	70.82	0.001618		70.95	0.002541		70.83	0.003246			70.85	0.01063		70.85	0.01784		70.9	0.02468			70.77	4.58		70.79	5.226		70.81	6.022
	71.81	0.001689		71.93	0.002597		71.8	0.003313			71.85	0.01066		71.85	0.01786		71.82	0.02475			71.81	4.521		71.79	5.167		71.89	5.923
	72.8	0.001739		72.93	0.002569		72.82	0.003326			72.85	0.01072		72.84	0.01789		72.81	0.02475			72.71	4.476		72.87	5.101		72.72	5.855
	73.83	0.001669		73.91	0.00258		73.81	0.003314			73.82	0.01071		73.89	0.01785		73.8	0.02471			73.75	4.425		73.86	5.039		73.61	5.803
	74.82	0.001617		74.93	0.002516		74.86	0.003292			74.8	0.01071		74.88	0.01784		74.78	0.02477			74.79	4.367		74.9	4.971		74.66	5.741
	75.82	0.001628		75.91	0.002535		75.79	0.003252			75.85	0.0107		75.86	0.01787		75.78	0.0248			75.79	4.316		75.79	4.919		75.81	5.658
	76.82	0.001699		76.9	0.002595		76.78	0.003283			76.84	0.01075		76.86	0.0179		76.84	0.02484			76.73	4.266		76.85	4.864		76.93	5.565
	77.82	0.001715		77.9	0.002599		77.84	0.003336			77.84	0.01077		77.9	0.01791		77.84	0.02488			77.78	4.22		77.89	4.807		77.74	5.504
	78.8	0.001646		78.89	0.002559		78.89	0.003336			78.84	0.01076		78.91	0.01787		78.77	0.02488			78.82	4.171		78.87	4.751		78.74	5.447
	79.79	0.001606		79.95	0.002535		79.88	0.00329			79.82	0.01074		79.82	0.01785		79.88	0.02489			79.73	4.126		79.79	4.7		79.69	5.394
	80.77	0.001653		80.95	0.00257		80.79	0.003277			80.81	0.01078		80.83	0.01789		80.88	0.02495			80.72	4.079		80.73	4.654		80.8	5.323
	81.77	0.001711		81.92	0.002616		81.79	0.003321			81.81	0.01082		81.82	0.01791		81.8	0.02496			81.69	4.041		81.77	4.605		81.83	5.253
	82.76	0.001686		82.91	0.002598		82.8	0.003349			82.79	0.01082		82.8	0.01788		82.79	0.02495			82.65	4.005		82.8	4.553		82.6	5.215
	83.88	0.001612		83.91	0.002561		83.79	0.003328			83.84	0.01081		83.82	0.01787		83.78	0.02498			83.79	3.954		83.84	4.499		83.69	5.161
	84.8	0.001627		84.89	0.00257		84.79	0.003296			84.85	0.01082		84.82	0.01789		84.78	0.02498			84.77	3.91		84.79	4.454		84.91	5.084
	85.8	0.001697		85.9	0.002614		85.8	0.003317			85.83	0.01087		85.8	0.01793		85.75	0.02503			85.76	3.867		85.8	4.408		85.89	5.018
	86.78	0.001699		86.89	0.002623		86.79	0.003357			86.83	0.01088		86.85	0.01791		86.82	0.02504			86.71	3.834		86.84	4.361		86.7	4.971
	87.77	0.001635		87.86	0.002577		87.84	0.003347			87.75	0.01085		87.83	0.01789		87.75	0.02501			87.77	3.791		87.91	4.31		87.57	4.936
	88.77	0.001618		88.87	0.002581		88.85	0.003305			88.8	0.01087		88.82	0.01792		88.86	0.02506			88.79	3.747		88.74	4.273		88.75	4.881
	89.75	0.001686		89.93	0.002628		89.83	0.003322			89.79	0.01091		89.81	0.01794		89.86	0.02509			89.7	3.715		89.79	4.233		89.92	4.812
	90.86	0.001704		90.92	0.002638		90.82	0.003378			90.8	0.01094		90.78	0.01793		90.79	0.02511			90.64	3.685		90.83	4.187		90.69	4.772
	91.85	0.001632		91.91	0.002599		91.82	0.003353			91.78	0.01091		91.77	0.01792		91.79	0.0251			91.83	3.64		91.85	4.142		91.68	4.731
	92.83	0.001626		92.85	0.002595		92.8	0.003318			92.83	0.01091		92.79	0.01794		92.78	0.02511			92.75	3.602		92.81	4.1		92.85	4.673
	93.76	0.001683		93.83	0.002638		93.8	0.003335			93.84	0.01097		93.79	0.018		93.78	0.02514			93.7	3.565		93.74	4.067		93.81	4.623
	94.76	0.001688		94.83	0.002653		94.8	0.003387			94.81	0.01097		94.78	0.01797		94.78	0.02514			94.69	3.538		94.74	4.031		94.65	4.586
	95.74	0.001635		95.82	0.00261		95.79	0.003375			95.79	0.01096		95.8	0.01795		95.78	0.02515			95.71	3.505		95.92	3.982		95.64	4.552
	96.73	0.001641		96.81	0.002621		96.83	0.003328			96.73	0.01097		96.86	0.01798		96.82	0.02519			96.68	3.474		96.81	3.946		96.85	4.494
	97.78	0.001685		97.82	0.002664		97.81	0.003362			97.78	0.01102		97.85	0.01803		97.79	0.02524			97.67	3.445		97.82	3.907		97.92	4.434
	98.77	0.001673		98.81	0.002665		98.79	0.003401			98.77	0.011		98.85	0.01801		98.81	0.02522			98.67	3.417		98.73	3.877		98.55	4.411
	99.82	0.001636		99.81	0.002631		99.72	0.003366			99.76	0.01099		99.77	0.01801		99.72	0.02519			99.77	3.383		99.82	3.838		99.52	4.385
	100.8	0.001655		100.9	0.002657		100.7	0.003349			100.7	0.01102		100.8	0.01804		100.8	0.0252			100.7	3.349		100.8	3.802		100.9	4.324
	101.8	0.001692		101.9	0.002688		101.7	0.003397			101.7	0.01106		101.8	0.01806		101.8	0.02523			101.7	3.324		101.8	3.768		101.9	4.273
	102.7	0.001659		102.8	0.002662		102.7	0.003399			102.8	0.01103		102.7	0.01803		102.7	0.0252			102.7	3.295		102.9	3.73		102.7	4.245
	103.7	0.001638		103.9	0.002656		103.7	0.003366			103.8	0.01103		103.8	0.01806		103.8	0.02526			103.7	3.259		103.8	3.699		103.7	4.206
	104.7	0.001683		104.9	0.002703		104.8	0.003385			104.8	0.01107		104.7	0.0181		104.8	0.0253			104.6	3.238		104.8	3.669		104.7	4.162
	105.7	0.001685		105.8	0.002706		105.7	0.003428			105.7	0.01108		105.9	0.01809		105.8	0.02528			105.6	3.217		105.7	3.64		105.5	4.141
	106.7	0.001643		106.8	0.002673		106.7	0.003401			106.8	0.01108		106.8	0.01808		106.7	0.02528			106.8	3.18		106.8	3.604		106.7	4.102
	107.7	0.001666		107.9	0.002699		107.7	0.003377			107.7	0.01109		107.7	0.01811		107.7	0.02529			107.7	3.15		107.8	3.57		108	4.044
	108.7	0.001696		108.9	0.00274		108.7	0.003428			108.8	0.01113		108.7	0.01815		108.7	0.02532			108.7	3.13		108.6	3.546		108.7	4.003
	109.7	0.001668		109.8	0.0027		109.7	0.003426			109.8	0.01111		109.7	0.01812		109.7	0.02532			109.8	3.103		109.9	3.511		109.4	3.986
	110.7	0.001662		110.8	0.002701		110.7	0.003389			110.8	0.0111		110.7	0.01814		110.7	0.02533			110.7	3.076		110.9	3.48		110.5	3.969
	111.8	0.001706		111.8	0.002753		111.7	0.003424			111.7	0.01116		111.7	0.01819		111.7	0.02537			111.6	3.056		111.7	3.456		111.8	3.918
	112.8	0.001683		112.8	0.002731		112.7	0.003446			112.7	0.01115		112.8	0.01816		112.7	0.02531			112.7	3.032		112.8	3.426		112.5	3.903
	113.7	0.001666		113.8	0.002718		113.7	0.003413			113.8	0.01114		113.8	0.01817		113.7	0.02535			113.8	2.995		113.9	3.392		113.9	3.862
	114.8	0.001705		114.8	0.002767		114.7	0.003423			114.8	0.01118		114.8	0.0182		114.7	0.02539			114.4	2.984		114.8	3.364		114.6	3.837
	115.7	0.001699		115.8	0.002757		115.7	0.003466			115.7	0.01118		115.8	0.0182		115.7	0.02536			115.6	2.965		115.7	3.343		115.4	3.823
	116.7	0.001679		116.8	0.002736		116.7	0.003433			116.7	0.01116		116.7	0.01819		116.7	0.02537			116.8	2.933		116.7	3.319		116.7	3.789
	117.7	0.001712		117.8	0.00278		117.7	0.003437			117.7	0.0112		117.7	0.01824		117.7	0.02539			117.6	2.911		117.7	3.292		118.1	3.733
	118.7	0.001714		118.8	0.002785		118.7	0.003482			118.7	0.01121		118.8	0.01824		118.7	0.02538			118.6	2.892		118.7	3.268		118.5	3.718
	119.8	0.001692		119.8	0.00276		119.7	0.003452			119.7	0.01119		119.8	0.01825		119.7	0.02539			119.8	2.861		119.8	3.237		119.5	3.704
	120.7	0.001716		120.8	0.002798		120.7	0.003452			120.8	0.01125		120.8	0.01826		120.7	0.02541			120.6	2.845		120.9	3.212		120.9	3.657
	121.7	0.001725		121.8	0.002808		121.7	0.003489			121.8	0.01124		121.8	0.01827		121.7	0.0254			121.6	2.83		121.8	3.19		121.6	3.636
	122.7	0.001702		122.8	0.002782		122.8	0.003468			122.8	0.01122		122.8	0.01827		122.7	0.02538			122.7	2.805		122.9	3.158		122.6	3.615
	123.7	0.001728		123.8	0.002819		123.8	0.003476			123.7	0.01125		123.7	0.01831		123.7	0.02542			123.7	2.78		123.7	3.139		123.7	3.584
	124.7	0.001739		124.8	0.002826		124.7	0.003509			124.7	0.01127		124.7	0.0183		124.7	0.0254			124.7	2.761		124.7	3.12		124.4	3.567
	125.7	0.001717		125.8	0.002803		125.7	0.003482			125.7	0.01126		125.7	0.0183		125.7	0.02541			125.7	2.749		125.7	3.095		125.5	3.547
	126.7	0.001751		126.8	0.002839		126.7	0.003482			126.7	0.01129		126.7	0.01832		126.7	0.02545			126.3	2.74		126.8	3.066		126.9	3.498
	127.7	0.001744		127.8	0.002841		127.7	0.003513			127.7	0.0113		127.8	0.01833		127.7	0.02543			127.5	2.733		127.8	3.046		127.5	3.489
	128.7	0.001721		128.8	0.002822		128.7	0.003494			128.7	0.01128		128.7	0.01833		128.7	0.02544			128.8	2.711		128.8	3.027		128.9	3.461
	129.7	0.001762		129.8	0.002867		129.7	0.003511			129.7	0.01131		129.8	0.01836		129.7	0.02546			129.6	2.695		129.8	3.006		129.9	3.427
	130.7	0.001748		130.8	0.002854		130.7	0.003533			130.7	0.01131		130.7	0.01836		130.7	0.02542			130.7	2.678		130.7	2.987		130.4	3.419
	131.7	0.001741		131.8	0.002852		131.7	0.003498			131.7	0.0113		131.7	0.01836		131.7	0.02547			131.7	2.656		131.9	2.955		131.9	3.387
	132.7	0.001772		132.8	0.002896		132.7	0.003525			132.7	0.01133		132.7	0.01839		132.7	0.02545			132.6	2.645		132.7	2.936		132.7	3.356
	133.7	0.001752		133.9	0.002864		133.7	0.003534			133.7	0.01133		133.7	0.01839		133.7	0.02543			133.9	2.62		133.4	2.927		133.4	3.35
	134.7	0.001755		134.9	0.002888		134.7	0.003512			134.7	0.01133		134.7	0.0184		134.7	0.02545			134.6	2.604		134.9	2.897		135	3.306
	135.7	0.001779		135.8	0.002908		135.7	0.003556			135.7	0.01136		135.7	0.01843		135.7	0.02543			135.6	2.592		135.7	2.883		135.4	3.294
	136.8	0.001754		136.8	0.002885		136.7	0.003529			136.7	0.01133		136.7	0.01842		136.7	0.02544			136.8	2.571		136.8	2.86		136.6	3.281
	137.7	0.00178		137.8	0.002921		137.7	0.003532			137.8	0.01138		137.7	0.01844		137.7	0.02547			137.6	2.556		137.7	2.843		138	3.237
	138.8	0.001774		138.8	0.002916		138.7	0.003569			138.7	0.01137		138.8	0.01843		138.8	0.02544			138.6	2.543		138.7	2.828		138.4	3.231
	139.7	0.001766		139.8	0.002908		139.8	0.003535			139.7	0.01137		139.8	0.01843		139.7	0.02547			139.8	2.518		139.9	2.803		139.8	3.203
	140.7	0.001794		140.8	0.002948		140.7	0.00357			140.7	0.01141		140.8	0.01849		140.8	0.02546			140.6	2.509		140.7	2.788		140.7	3.177
	141.7	0.001771		141.8	0.002919		141.7	0.003567			141.7	0.01139		141.7	0.01849		141.7	0.02545			141.8	2.49		141.9	2.768		141.6	3.171
	142.7	0.001781		142.8	0.002944		142.7	0.003543			142.7	0.01141		142.7	0.01849		142.7	0.02552			142.7	2.47		142.9	2.743		143.1	3.132
	143.7	0.001799		143.8	0.002961		143.7	0.003586			143.8	0.01142		143.7	0.0185		143.7	0.02549			143.6	2.462		143.6	2.731		143.5	3.12
	144.7	0.001796		144.8	0.002951		144.7	0.003555			144.7	0.01139		144.7	0.01849		144.7	0.02549			144.8	2.443		144.7	2.714		145	3.092
	145.7	0.001803		145.8	0.002974		145.7	0.003568			145.7	0.01145		145.8	0.01854		145.7	0.02552			145.6	2.43		145.7	2.695		145.7	3.067
	146.7	0.001786		146.8	0.002955		146.7	0.003599			146.8	0.01144		146.8	0.01851		146.8	0.02551			146.8	2.415		146.8	2.68		146.3	3.069
	147.8	0.001794		147.8	0.002972		147.7	0.003574			147.7	0.01144		147.7	0.01853		147.7	0.02552			147.7	2.398		147.8	2.659		148	3.029
	148.7	0.001809		148.8	0.002983		148.7	0.003615			148.7	0.01145		148.7	0.01853		148.7	0.02551			148.7	2.386		148.8	2.645		148.5	3.016
	149.7	0.001783		149.8	0.002963		149.7	0.003583			149.7	0.01144		149.7	0.01854		149.7	0.0255			149.7	2.37		150	2.619		149.9	2.996
	150.7	0.001821		150.9	0.003005		150.7	0.003615			150.7	0.01148		150.7	0.01857		150.7	0.02551			150.7	2.357		150.6	2.609		150.7	2.972
	151.7	0.001797		151.9	0.002978		151.7	0.003613			151.7	0.01146		151.8	0.01856		151.7	0.0255			151.9	2.338		151.7	2.596		151.4	2.973
	152.7	0.001814		152.8	0.003009		152.7	0.003603			152.7	0.01149		152.8	0.01858		152.7	0.02551			152.6	2.326		152.7	2.577		153	2.933
	153.7	0.001804		153.8	0.002999		153.7	0.00363			153.8	0.01148		153.7	0.01857		153.7	0.0255			153.5	2.322		153.7	2.567		153.4	2.928
	154.7	0.001799		154.8	0.002997		154.7	0.003605			154.7	0.01148		154.8	0.01856		154.7	0.02551			154.7	2.301		154.9	2.544		155	2.902
	155.8	0.001821		155.8	0.003022		155.7	0.003652			155.7	0.01151		155.7	0.01859		155.8	0.0255			155.5	2.293		155.6	2.536		155.6	2.885
	156.7	0.001801		156.8	0.003		156.7	0.003634			156.7	0.01149		156.8	0.01859		156.7	0.02552			156.8	2.272		156.9	2.516		156.9	2.87
	157.7	0.001826		157.8	0.003034		157.7	0.003647			157.7	0.01152		157.7	0.01861		157.7	0.02551			157.5	2.264		157.6	2.503		157.6	2.849
	158.7	0.001801		158.9	0.003009		158.7	0.003651			158.7	0.01152		158.7	0.01859		158.7	0.0255			158.8	2.245		158.8	2.49		158.5	2.846
	159.7	0.001821		159.9	0.003044		159.7	0.003642			159.8	0.01153		159.7	0.01861		159.7	0.0255			159.6	2.232		159.9	2.467		160	2.81
	160.7	0.001809		160.8	0.003027		160.7	0.003667			160.8	0.01152		160.7	0.0186		160.7	0.02548			160.7	2.226		160.5	2.467		160.3	2.81
	161.7	0.001805		161.8	0.00304		161.7	0.003647			161.8	0.01153		161.7	0.01864		161.7	0.02551			161.8	2.204		162	2.443		162.1	2.776
	162.8	0.001817		162.8	0.003051		162.7	0.003688			162.7	0.01155		162.7	0.01865		162.8	0.02547			162.5	2.202		162.6	2.435		162.5	2.771
	163.7	0.001796		163.8	0.00304		163.8	0.003669			163.7	0.01154		163.8	0.01865		163.7	0.02548			163.8	2.18		163.8	2.418		164.1	2.748
	164.7	0.001826		164.8	0.003065		164.8	0.003692			164.7	0.01156		164.7	0.01867		164.7	0.02548			164.5	2.176		164.7	2.402		164.5	2.732
	165.7	0.001799		165.8	0.00304		165.8	0.003675			165.7	0.01155		165.7	0.01866		165.7	0.02549			165.7	2.163		165.9	2.39		165.6	2.727
	166.7	0.001826		166.8	0.003076		166.7	0.003691			166.7	0.01159		166.7	0.0187		166.7	0.02552			166.5	2.153		166.7	2.378		166.8	2.698
	167.7	0.001798		167.8	0.003048		167.7	0.003697			167.8	0.01157		167.7	0.01867		167.7	0.02547			167.9	2.138		167.9	2.364		167.5	2.697
	168.7	0.001818		168.8	0.003075		168.7	0.0037			168.8	0.01159		168.7	0.01869		168.7	0.0255			168.6	2.128		168.7	2.349		169	2.662
	169.7	0.001802		169.8	0.00306		169.7	0.003714			169.7	0.01157		169.7	0.01867		169.7	0.02548			169.8	2.118		169.8	2.34		169.2	2.666
	170.7	0.001814		170.8	0.003079		170.7	0.003707			170.7	0.0116		170.7	0.01869		170.7	0.02553			170.6	2.105		171	2.312		170.9	2.637
	171.7	0.001805		171.8	0.003071		171.7	0.003727			171.7	0.0116		171.7	0.01869		171.8	0.02548			171.7	2.096		171.6	2.312		171.2	2.643
	172.7	0.001807		172.8	0.003077		172.7	0.003711			172.7	0.0116		172.7	0.01871		172.8	0.02548			172.7	2.079		173	2.29		173.2	2.612
	173.7	0.001806		173.8	0.00308		173.7	0.003742			173.7	0.01159		173.7	0.01871		173.7	0.02545			173.8	2.073		173.5	2.286		173.3	2.609
	174.7	0.0018		174.8	0.003082		174.7	0.003718			174.7	0.0116		174.8	0.01871		174.7	0.02547			174.7	2.057		175	2.267		175	2.587
	175.7	0.001812		175.8	0.003084		175.7	0.003756			175.7	0.01162		175.7	0.01871		175.7	0.02548			175.6	2.055		175.6	2.261		175.3	2.582
	176.7	0.001801		176.8	0.003087		176.8	0.003731			176.7	0.01162		176.7	0.01873		176.7	0.02548			176.7	2.04		177.2	2.232		176.9	2.561
	177.7	0.001812		177.8	0.003094		177.7	0.00377			177.7	0.01163		177.7	0.01874		177.7	0.02546			177.6	2.036		177.6	2.231		177.4	2.554
	178.7	0.001794		178.8	0.003088		178.7	0.003745			178.7	0.01163		178.7	0.01872		178.7	0.02547			178.9	2.015		178.9	2.217		179.2	2.532
	179.7	0.001812		179.8	0.003096		179.7	0.003778			179.7	0.01164		179.7	0.01874		179.7	0.02547			179.6	2.009		179.6	2.211		179.4	2.52
	180.7	0.0018		180.8	0.003089		180.7	0.003751			180.7	0.01163		180.7	0.01875		180.7	0.02549			180.8	1.99		180.8	2.2		181.1	2.506
	181.7	0.001815		181.8	0.003114		181.8	0.003775			181.7	0.01164		181.8	0.01874		181.7	0.02545			181.3	1.993		181.6	2.193		181.3	2.5
	182.7	0.001797		182.8	0.003092		182.8	0.003757			182.7	0.01163		182.7	0.01874		182.8	0.02545			183.1	1.969		183	2.17		183.1	2.483
	183.7	0.001811		183.9	0.003102		183.7	0.003786			183.8	0.01166		183.8	0.01876		183.7	0.02545			183.3	1.97		183.5	2.168		183.4	2.472
	184.7	0.001795		184.9	0.003096		184.7	0.003764			184.8	0.01165		184.8	0.01875		184.7	0.02545			184.9	1.955		185	2.149		185.2	2.453
	185.7	0.001806		185.8	0.003108		185.7	0.003796			185.7	0.01167		185.8	0.01876		185.7	0.02546			185.4	1.955		185.5	2.144		185.3	2.449
	186.7	0.001792		186.8	0.003106		186.7	0.003779			186.7	0.01165		186.8	0.01876		186.7	0.02547			186.9	1.934		186.9	2.129		187.2	2.425
	187.8	0.0018		187.8	0.003112		187.7	0.003806			187.7	0.01167		187.8	0.01878		187.7	0.02544			187.5	1.935		187.6	2.125		187.3	2.422
	188.7	0.001794		188.8	0.003109		188.7	0.003789			188.7	0.01167		188.8	0.0188		188.8	0.02547			188.6	1.923		189.1	2.099		189.1	2.4
	189.7	0.001801		189.8	0.003108		189.7	0.003813			189.7	0.01167		189.8	0.01877		189.7	0.02543			189.8	1.915		189.5	2.102		189.2	2.397
	190.7	0.001799		190.8	0.00311		190.7	0.003794			190.7	0.01168		190.7	0.01878		190.7	0.02544			191	1.892		190.4	2.091		191.2	2.375
	191.7	0.001797		191.8	0.00311		191.8	0.003822			191.7	0.01169		191.7	0.01883		191.7	0.02545			191.3	1.9		191.5	2.088		191.3	2.375
	192.7	0.001801		192.8	0.003122		192.7	0.003807			192.7	0.01169		192.7	0.01885		192.7	0.02546			192.9	1.882		192.7	2.078		192.9	2.355
	193.7	0.001795		193.9	0.003105		193.7	0.003827			193.7	0.01169		193.7	0.01883		193.7	0.02544			193.7	1.877		193.9	2.068		193.4	2.357
	194.7	0.001808		194.8	0.003122		194.7	0.003817			194.7	0.01171		194.7	0.01885		194.7	0.02546			194.6	1.866		194.8	2.043		195.1	2.328
	195.7	0.001791		195.8	0.0031		195.7	0.003831			195.7	0.0117		195.7	0.01883		195.7	0.02543			196.2	1.855		195.7	2.048		195.5	2.332
	196.7	0.001808		196.8	0.003129		196.7	0.003829			196.7	0.01173		196.7	0.01886		196.7	0.02546			196.3	1.846		197	2.024		196.9	2.308
	197.7	0.001788		197.8	0.003102		197.7	0.003828			197.7	0.01171		197.8	0.01884		197.7	0.02544			197.7	1.844		197.7	2.024		197.7	2.31
	198.7	0.001808		198.8	0.003127		198.7	0.003845			198.7	0.01174		198.8	0.01886		198.7	0.02544			198.5	1.836		198.6	2.016		198.7	2.29
	199.7	0.00179		199.8	0.003104		199.7	0.00383			199.7	0.01172		199.8	0.01886		199.7	0.02544			199.9	1.83		200	2.003		199.9	2.285
	200.7	0.001803		200.8	0.00312		200.7	0.003856			200.7	0.01174		200.7	0.01887		200.7	0.02542			200.7	1.824		200.6	1.991		200.4	2.269
	201.7	0.00179		201.8	0.003109		201.7	0.003834			201.8	0.01174		201.7	0.01887		201.7	0.02543			202	1.809		202.2	1.976		202	2.257
	202.7	0.001798		202.8	0.003113		202.7	0.003857			202.8	0.01174		202.7	0.01886		202.7	0.0254			202.6	1.808		202.4	1.976		202.3	2.255
	203.7	0.001801		203.8	0.003124		203.7	0.00384			203.8	0.01175		203.7	0.01886		203.7	0.02543			203.7	1.79		203.6	1.973		204.1	2.232
	204.7	0.001787		204.8	0.003105		204.7	0.003858			204.7	0.01175		204.7	0.01885		204.7	0.0254			204.6	1.791		205.6	1.949		204.2	2.239
	205.7	0.001804		205.8	0.003127		205.7	0.003861			205.7	0.01177		205.7	0.01887		205.7	0.02543			205.5	1.782		205.6	1.932		206.1	2.211
	206.7	0.001787		206.8	0.003102		206.7	0.003854			206.7	0.01176		206.8	0.01889		206.8	0.02541			207	1.769		207	1.932		206.5	2.215
	207.7	0.001804		207.8	0.003118		207.7	0.003876			207.7	0.01177		207.8	0.01889		207.8	0.0254			207.5	1.766		207.5	1.924		207.7	2.195
	208.7	0.001788		208.8	0.003103		208.7	0.00385			208.7	0.01178		208.7	0.01889		208.7	0.0254			208.9	1.752		208.8	1.92		209	2.189
	209.7	0.001799		209.8	0.003109		209.7	0.003882			209.7	0.01179		209.7	0.01887		209.7	0.02537			210.2	1.741		209.8	1.916		209.3	2.184
	210.7	0.001792		210.9	0.003115		210.7	0.003861			210.8	0.01179		210.7	0.01889		210.7	0.0254			210.6	1.722		211	1.897		211.2	2.162
	211.7	0.001789		211.9	0.003097		211.7	0.003876			211.8	0.01178		211.7	0.0189		211.7	0.02534			211.7	1.733		211.7	1.897		211.4	2.166
	212.8	0.001802		212.8	0.003116		212.7	0.003878			212.8	0.01181		212.7	0.01891		212.7	0.02535			212.4	1.723		212.8	1.88		213	2.142
	213.7	0.001782		213.8	0.003093		213.7	0.003873			213.7	0.0118		213.8	0.01891		213.7	0.02535			214	1.718		213.8	1.879		213.5	2.147
	214.7	0.0018		214.8	0.003113		214.7	0.003892			214.7	0.01183		214.7	0.01892		214.7	0.02535			214.5	1.712		214.6	1.873		214.4	2.131
	215.7	0.001785		215.8	0.003102		215.7	0.003877			215.7	0.01181		215.7	0.01892		215.8	0.02536			215.9	1.697		216.1	1.857		216.1	2.119
	216.7	0.001789		216.8	0.003092		216.7	0.003898			216.7	0.01182		216.7	0.01891		216.7	0.02536			216.4	1.701		216.6	1.857		216.3	2.117
	217.7	0.001787		217.8	0.003118		217.7	0.003875			217.7	0.01182		217.7	0.01893		217.7	0.02535			217.7	1.69		217.8	1.844		218	2.096
	218.7	0.001785		218.8	0.003102		218.7	0.003895			218.7	0.01183		218.7	0.01892		218.7	0.02531			219	1.682		218.9	1.84		218.5	2.1
	219.7	0.001804		219.8	0.003108		219.7	0.003896			219.7	0.01185		219.7	0.01892		219.7	0.02534			219.6	1.68		219.7	1.834		219.6	2.079
	220.7	0.001784		220.8	0.003101		220.7	0.003878			220.7	0.01185		220.8	0.01892		220.7	0.02534			221	1.667		221	1.819		221.1	2.072
	221.7	0.001782		221.8	0.003089		221.7	0.003901			221.7	0.01186		221.8	0.01893		221.7	0.02533			221.8	1.663		221.5	1.82		221.2	2.073
	222.8	0.001799		222.8	0.003106		222.7	0.003893			222.7	0.01187		222.8	0.01893		222.7	0.02535			222.5	1.657		222.9	1.8		222.9	2.05
	223.7	0.001781		223.8	0.003078		223.7	0.003889			223.7	0.01185		223.8	0.01892		223.7	0.02531			224.1	1.642		223.9	1.798		223.7	2.054
	224.7	0.001796		224.8	0.003088		224.7	0.003904			224.7	0.01188		224.8	0.01894		224.7	0.0253			224.6	1.644		224.3	1.797		224.2	2.043
	225.7	0.001787		225.8	0.003087		225.8	0.003888			225.7	0.01187		225.8	0.01894		225.7	0.02531			225.7	1.633		225.9	1.784		226	2.031
	226.7	0.001777		226.8	0.003071		226.8	0.003899			226.7	0.01187		226.8	0.01894		226.7	0.02532			227.1	1.623		226.9	1.777		226.3	2.035
	227.7	0.001797		227.8	0.003088		227.8	0.003907			227.7	0.01189		227.8	0.01894		227.7	0.02532			227.3	1.619		227.7	1.767		227.9	2.011
	228.7	0.001779		228.8	0.003072		228.7	0.003891			228.7	0.01189		228.8	0.01895		228.7	0.0253			229.2	1.607		229	1.762		229	2.008
	229.7	0.00178		229.8	0.003073		229.7	0.003914			229.7	0.0119		229.8	0.01894		229.7	0.0253			228.8	1.618		229.6	1.763		229.2	2.006
	230.7	0.001792		230.8	0.003086		230.7	0.003898			230.7	0.01192		230.7	0.01895		230.7	0.02531			230.5	1.606		230.9	1.751		231	1.986
	231.8	0.001778		231.8	0.003062		231.7	0.003894			231.7	0.0119		231.7	0.01895		231.7	0.02532			232.3	1.593		232	1.743		231.7	1.989
	232.8	0.001788		232.8	0.003074		232.7	0.003913			232.7	0.01191		232.7	0.01894		232.7	0.02529			232.2	1.597		232.6	1.739		232.2	1.977
	233.7	0.001789		233.8	0.003074		233.7	0.0039			233.8	0.01194		233.7	0.01895		233.7	0.02529			233.9	1.586		233.8	1.726		234.1	1.964
	234.7	0.001773		234.8	0.003058		234.7	0.003906			234.8	0.01192		234.7	0.01894		234.7	0.02528			234.8	1.583		234.7	1.726		234.6	1.964
	235.7	0.001785		235.8	0.00307		235.7	0.003915			235.7	0.01193		235.8	0.01893		235.7	0.02528			235.7	1.577		235.6	1.718		235.4	1.951
	236.8	0.001774		236.8	0.003068		236.8	0.003894			236.7	0.01194		236.7	0.01896		236.8	0.02531			236.6	1.562		237.1	1.705		237.2	1.94
	237.8	0.001775		237.8	0.003053		237.8	0.0039			237.7	0.01193		237.8	0.01895		237.8	0.02526			238.1	1.559		237.9	1.701		237.5	1.942
	238.8	0.001788		238.8	0.003062		238.8	0.003914			238.7	0.01195		238.8	0.01896		238.7	0.02525			238.2	1.557		238.8	1.692		238.6	1.925
	239.8	0.001777		239.8	0.003053		239.7	0.003894			239.7	0.01194		239.8	0.01895		239.7	0.02526			240.1	1.54		239.9	1.687		240.3	1.914
	240.7	0.001772		240.9	0.003044		240.7	0.003907			240.7	0.01196		240.8	0.01894		240.7	0.02522			240.7	1.545		240.9	1.683		240.2	1.917
	241.7	0.001788		241.9	0.003056		241.8	0.003914			241.8	0.01197		241.8	0.01898		241.8	0.02523			241.4	1.538		241.7	1.675		241.8	1.9
	242.7	0.001772		242.8	0.003053		242.8	0.003897			242.8	0.01197		242.8	0.01896		242.8	0.02523			243	1.527		243.3	1.66		243.2	1.893
	243.7	0.001774		243.9	0.00304		243.8	0.003912			243.7	0.01197		243.8	0.01896		243.7	0.0252			243.9	1.531		243.6	1.663		243.4	1.897
	244.8	0.001785		244.9	0.003052		244.8	0.003914			244.8	0.01197		244.8	0.01898		244.7	0.02522			244.5	1.522		244.6	1.658		244.9	1.878
	245.7	0.001772		245.9	0.003046		245.8	0.003888			245.8	0.01198		245.8	0.01897		245.8	0.02522			245.7	1.519		246	1.648		246.1	1.874
	246.9	0.001769		246.9	0.003035		246.8	0.003907			246.8	0.01197		246.9	0.01897		246.8	0.02521			247	1.512		246.8	1.647		246.4	1.873
	247.9	0.00178		247.9	0.00305		247.8	0.003916			247.8	0.012		247.9	0.01898		247.8	0.02522			247.4	1.509		247.8	1.641		247.6	1.86
	248.9	0.001774		249	0.003045		248.8	0.003893			248.8	0.01199		248.8	0.01898		248.8	0.02521			248.9	1.497		248.9	1.632		249.2	1.853
	249.8	0.001767		249.9	0.003033		249.8	0.003899			249.9	0.01199		249.8	0.01898		249.8	0.02519			250.3	1.493		250.1	1.625		249.3	1.855
	250.8	0.001776		250.9	0.003044		250.9	0.003908			250.9	0.012		250.9	0.01897		250.8	0.02519			250.6	1.492		250.6	1.615		250.6	1.843
	251.9	0.001777		251.9	0.00304		251.8	0.003893			251.8	0.01202		251.9	0.01897		251.8	0.0252			251.8	1.475		251.7	1.614		252.3	1.831
	252.8	0.001765		252.9	0.003025		252.8	0.003902			252.8	0.01201		252.9	0.01896		252.9	0.02519			253.4	1.473		253.4	1.6		252.8	1.833
	253.8	0.001773		253.9	0.00303		253.9	0.003915			253.8	0.01202		253.8	0.01896		253.9	0.02516			253.4	1.474		253.5	1.605		253.4	1.822
	254.8	0.001777		254.9	0.003043		254.8	0.003906			254.8	0.01202		254.9	0.01899		254.8	0.02518			254.9	1.463		255.4	1.582		255.1	1.811
	255.8	0.001761		256	0.003023		255.9	0.003892			255.9	0.01201		255.9	0.01898		255.8	0.02518			256.1	1.46		255.9	1.59		256.1	1.81
	256.9	0.001766		257	0.003019		256.9	0.003902			256.8	0.01202		256.9	0.01897		256.9	0.02514			256.5	1.461		256.9	1.585		256.2	1.81
	257.9	0.001773		258	0.003031		257.9	0.003908			257.9	0.01203		257.9	0.01897		257.9	0.02516			257.8	1.455		257.7	1.579		258.1	1.791
	258.9	0.001765		259	0.003028		258.9	0.00389			258.9	0.01202		258.9	0.01897		258.9	0.02516			259.1	1.442		259.2	1.568		259.4	1.784
	259.9	0.001759		259.9	0.003015		259.9	0.003894			259.9	0.01203		259.9	0.01898		259.9	0.02515			260.2	1.439		259.7	1.569		259.4	1.792
	260.9	0.001765		261	0.003021		260.9	0.003905			260.9	0.01204		261	0.01898		260.9	0.02512			260.5	1.439		260.9	1.565		260.5	1.779
	261.8	0.001768		262	0.003031		261.9	0.00389			261.9	0.01205		262	0.01899		261.9	0.02514			261.8	1.43		262	1.555		262.5	1.763
	262.9	0.001753		263	0.003013		262.9	0.00389			262.9	0.01204		262.9	0.01897		262.9	0.02513			263.3	1.424		263.4	1.547		262.9	1.765
	264	0.001753		264	0.003006		263.9	0.003892			263.9	0.01205		263.9	0.01896		263.9	0.02512			264.4	1.419		263.6	1.547		263.4	1.762
	264.8	0.001766		265	0.00302		264.9	0.003899			264.9	0.01206		264.9	0.01897		264.9	0.02513			264.5	1.418		264.8	1.542		264.9	1.746
	265.9	0.001757		266.1	0.003019		265.9	0.003884			265.9	0.01207		265.9	0.01898		265.9	0.02513			266	1.407		266.2	1.529		266.5	1.741
	267	0.00175		267.1	0.003004		266.9	0.003885			266.9	0.01206		266.9	0.01897		266.9	0.02513			267.7	1.401		267.2	1.527		266.7	1.744
	267.9	0.001755		268.1	0.003005		267.9	0.003897			267.9	0.01207		268	0.01898		267.9	0.0251			267.6	1.404		267.6	1.525		267.4	1.738
	268.9	0.001765		269	0.003013		268.9	0.003895			268.9	0.01208		269	0.01898		268.9	0.0251			268.7	1.394		268.9	1.518		269.3	1.72
	270	0.001753		270	0.003002		269.9	0.003877			269.9	0.01207		270	0.01896		269.9	0.0251			270.2	1.39		270.3	1.507		270.3	1.718
	270.9	0.001752		271	0.002999		270.9	0.00388			270.9	0.01206		271	0.01897		270.9	0.02508			271.1	1.39		270.9	1.511		270.5	1.721
	271.9	0.001759		272	0.003001		271.9	0.003897			271.9	0.01207		272	0.01896		272	0.02507			271.7	1.386		271.9	1.508		270.4	1.718
	272.9	0.00176		273	0.00301		272.9	0.003886			272.9	0.01208		273	0.01898		272.9	0.02506			272.7	1.378		272.9	1.499		273.2	1.698
	274	0.001753		274	0.002998		274	0.003873			274	0.01208		274	0.01896		274	0.02507			274.3	1.369		274.5	1.486		274.3	1.696
	275	0.00175		275	0.002992		275	0.003873			275	0.01208		275	0.01896		274.9	0.02506			275.6	1.365		274.7	1.49		274.7	1.698
	275.9	0.001755		276	0.002993		276	0.003882			276	0.01208		276	0.01898		276	0.02503			275.6	1.368		276	1.488		275.3	1.69
	277	0.001759		277	0.003004		277	0.003882			276.9	0.01209		277	0.019		277	0.02504			276.5	1.357		277	1.471		277.2	1.676
	277.9	0.001749		278	0.002991		278	0.003872			278	0.01209		278	0.01898		278	0.02504			278.3	1.348		278.5	1.466		278.7	1.669
	279	0.001749		279	0.002981		279	0.00387			279	0.01209		279.1	0.01897		279	0.02505			279.1	1.349		278.6	1.467		278.9	1.674
	280	0.001747		280.1	0.002986		280	0.003874			280	0.01209		280.1	0.01896		280	0.02504			279.7	1.347		279.9	1.467		279.2	1.669
	281	0.001757		281.1	0.002992		281	0.003872			281	0.01209		281	0.01898		281	0.02504			280.7	1.339		280.9	1.459		281	1.656
	282	0.001755		282.2	0.002996		282	0.003863			282	0.0121		282	0.01901		282	0.02503			282.4	1.332		282.4	1.447		282.5	1.645
	283	0.001743		283.1	0.002983		283	0.003866			283	0.0121		283	0.01898		283	0.02503			283.3	1.331		283.1	1.447		283.6	1.647
	284.1	0.001744		284.2	0.002982		284	0.003863			284	0.0121		284.1	0.01898		284	0.02501			284.2	1.329		284.1	1.444		283.3	1.65
	285	0.001753		285.1	0.002982		285	0.003869			285	0.0121		285	0.01898		285	0.025			284.7	1.327		284.6	1.441		284.6	1.638
	286	0.001755		286.1	0.002985		286	0.003856			286	0.01211		286	0.01899		286	0.02501			285.7	1.319		286.1	1.43		286.3	1.629
	287	0.001748		287.1	0.002976		287	0.00385			287	0.0121		287.1	0.01898		287	0.025			287.3	1.313		286.9	1.43		287.8	1.624
	288	0.001746		288.1	0.002967		288	0.00386			288	0.01211		288	0.01899		288	0.02501			288.3	1.311		288.5	1.421		287.6	1.633
	289.1	0.001749		289.1	0.00297		289	0.003857			289.1	0.01211		289	0.01897		289	0.02498			288.7	1.31		289.2	1.42		288.3	1.625
	290	0.001757		290.1	0.002971		290	0.003857			290.1	0.01211		290	0.01897		290	0.02495			289.6	1.302		289.7	1.415		289.5	1.614
	291.1	0.001746		291.2	0.002973		291.1	0.003856			291.1	0.01213		291	0.01899		291	0.02497			291	1.297		291.1	1.411		291.4	1.604
	292.1	0.001744		292.2	0.002958		292.1	0.003853			292.1	0.01212		292	0.01898		292	0.02498			292.4	1.293		292.4	1.402		292.8	1.6
	293	0.001748		293.1	0.002959		293.1	0.003849			293.1	0.01212		293	0.01897		293	0.02495			293.4	1.29		293.2	1.401		292.8	1.602
	294.1	0.001745		294.1	0.00296		294.1	0.003846			294.1	0.01212		294	0.01896		294.1	0.02496			294.1	1.285		294	1.399		293.2	1.6
	295	0.001751		295.1	0.002968		295.1	0.00384			295	0.01212		295	0.01897		295	0.02494			294.8	1.277		294.8	1.392		294.7	1.585
	296	0.001751		296.1	0.002973		296.1	0.003833			296.1	0.01214		296.1	0.01897		296	0.02494			295.7	1.277		296.1	1.387		296.7	1.575
	297.1	0.001746		297.1	0.00296		297.1	0.00383			297.1	0.01213		297.1	0.01897		297	0.02494			296.9	1.276		297.3	1.38		298.1	1.572
	298.2	0.00174		298.2	0.002954		298.1	0.00383			298.1	0.01215		298.1	0.01896		298	0.02494			298.7	1.267		298.4	1.378		297.9	1.579
	299.1	0.001739		299.2	0.002951		299.1	0.003834			299.1	0.01214		299.1	0.01896		299	0.02494			299.1	1.271		299.2	1.375		298.2	1.574
	298.9	0.001744		299.2	0.002943		298.7	0.003823			298.8	0.01213		298.3	0.01895		299.1	0.02491			298.5	1.269		299.2	1.374		300.9	1.553
	298	0.00174		298.3	0.002947		297.8	0.003816			297.8	0.01213		297.3	0.01897		298.1	0.02492			297.9	1.272		298.6	1.368		300.2	1.554
	297	0.00173		297.3	0.002938		296.8	0.003816			296.8	0.01213		296.3	0.01895		297.1	0.02491			297.2	1.272		297.4	1.374		300.1	1.555
	296	0.001732		296.3	0.002926		295.8	0.003812			295.8	0.01211		295.4	0.01895		296.2	0.0249			296.1	1.278		296.5	1.378		298.3	1.568
	295	0.001733		295.3	0.002923		294.8	0.00382			294.8	0.0121		294.4	0.01896		295.2	0.02488			295.1	1.282		295	1.385		296.5	1.573
	294	0.001739		294.3	0.002925		293.8	0.00382			293.8	0.0121		293.3	0.01895		294.1	0.0249			293.7	1.284		294.3	1.382		295.4	1.575
	292.9	0.001742		293.3	0.002937		292.8	0.00381			292.8	0.01211		292.4	0.01897		293.1	0.02491			292.5	1.281		293.2	1.388		295.6	1.563
	292	0.001723		292.3	0.00293		291.8	0.003806			291.8	0.01212		291.4	0.01897		292.2	0.02489			292.1	1.285		292.6	1.386		294.7	1.57
	291	0.001726		291.3	0.002921		290.8	0.003802			290.9	0.01212		290.4	0.01895		291.2	0.0249			291.4	1.289		291.5	1.393		293.7	1.579
	290.1	0.001724		290.3	0.002926		289.8	0.003815			289.8	0.01212		289.4	0.01897		290.2	0.02488			290.4	1.293		290	1.397		291.5	1.595
	289.1	0.001733		289.3	0.002918		288.8	0.003811			288.9	0.01211		288.4	0.01896		289.2	0.02489			288.3	1.297		289.2	1.4		289.8	1.596
	288.1	0.001736		288.3	0.002931		287.8	0.003798			287.9	0.01212		287.4	0.01897		288.2	0.02488			288.1	1.295		288.4	1.4		290.4	1.587
	287.1	0.001724		287.3	0.002926		286.9	0.003797			286.9	0.01211		286.4	0.01898		287.1	0.02489			287.1	1.301		287.6	1.402		289.9	1.587
	286.1	0.001723		286.3	0.002913		285.8	0.003798			285.9	0.0121		285.4	0.01897		286.1	0.02487			286.1	1.306		286.3	1.406		288.9	1.597
	285.1	0.001723		285.3	0.002909		284.8	0.003801			284.9	0.0121		284.4	0.01896		285.2	0.02486			285	1.31		285.3	1.413		286.5	1.61
	284.1	0.001732		284.3	0.002915		283.9	0.003799			283.9	0.01211		283.4	0.01898		284.3	0.02488			283.7	1.313		284.3	1.411		285.4	1.611
	283.1	0.001729		283.3	0.00292		282.9	0.003785			282.9	0.01212		282.4	0.01898		283.3	0.02489			282.9	1.312		283.6	1.412		285.5	1.604
	282.1	0.001721		282.4	0.002913		281.9	0.003785			281.9	0.01209		281.4	0.01898		282.3	0.02487			282.4	1.312		282.4	1.419		285.1	1.608
	281.1	0.001716		281.4	0.002908		280.9	0.003792			280.9	0.0121		280.5	0.01897		281.2	0.02487			281.2	1.321		281.2	1.428		282.9	1.625
	280.1	0.001729		280.3	0.002908		279.9	0.003797			279.9	0.01209		279.5	0.01898		280.3	0.02486			279.6	1.329		280.3	1.426		281.2	1.632
	279.1	0.001734		279.3	0.002913		278.9	0.003785			278.9	0.01212		278.4	0.01899		279.2	0.02488			278.8	1.327		279.3	1.432		281	1.622
	278.1	0.001718		278.3	0.002912		277.9	0.003778			278	0.01211		277.5	0.01899		278.2	0.0249			278.4	1.326		278.6	1.432		280.9	1.622
	277.1	0.001718		277.4	0.002898		276.9	0.003784			277	0.01209		276.5	0.019		277.2	0.02487			277.3	1.332		277.4	1.439		279.6	1.636
	276.1	0.001722		276.4	0.002902		275.9	0.003793			276	0.0121		275.5	0.01898		276.3	0.02486			275.6	1.34		276.3	1.444		277.4	1.644
	275.1	0.00173		275.4	0.002909		274.9	0.003775			275	0.0121		274.4	0.019		275.3	0.02488			274.7	1.342		275.3	1.446		276.5	1.641
	274.1	0.001723		274.4	0.002914		274	0.003776			274	0.0121		273.4	0.01901		274.3	0.02487			274.2	1.34		274.9	1.44		276.4	1.637
	273.1	0.001717		273.4	0.002896		273	0.003783			272.9	0.0121		272.5	0.01898		273.3	0.02488			273.7	1.342		273.2	1.448		275.9	1.645
	272.1	0.001721		272.4	0.002893		272	0.00379			271.9	0.01209		271.4	0.019		272.3	0.02488			271.4	1.351		272.3	1.454		273.6	1.659
	271.1	0.001729		271.4	0.002909		270.9	0.003777			271	0.0121		270.4	0.01899		271.3	0.02488			271.1	1.353		271.3	1.455		272.7	1.657
	270.1	0.001721		270.4	0.002906		270	0.003772			270	0.01209		269.5	0.01899		270.2	0.02487			270.3	1.355		270.8	1.453		273	1.649
	269.1	0.001718		269.4	0.002896		268.9	0.003778			269	0.01208		268.5	0.01899		269.3	0.02487			269.4	1.357		269.3	1.464		272	1.659
	268.2	0.001724		268.5	0.002901		268	0.003786			268	0.01209		267.5	0.01899		268.3	0.02484			267.8	1.364		268.2	1.47		270	1.672
	267.1	0.001732		267.5	0.002909		267	0.00377			267	0.01211		266.5	0.01901		267.3	0.02487			266.8	1.368		267.4	1.469		268.6	1.672
	266.1	0.001714		266.5	0.002907		266	0.003765			266	0.01209		265.5	0.01902		266.4	0.02488			266.4	1.364		266.7	1.472		268.7	1.671
	265.2	0.001711		265.4	0.002891		265	0.003775			265	0.01208		264.5	0.01899		265.4	0.02485			265.3	1.373		265.3	1.48		267.6	1.682
	264.1	0.001723		264.4	0.002891		264	0.00378			263.9	0.01208		263.5	0.01899		264.4	0.02485			263.6	1.377		264.5	1.483		265	1.696
	263.2	0.001727		263.4	0.002903		263	0.003767			263.1	0.0121		262.5	0.019		263.4	0.02488			263.1	1.38		263.6	1.481		265.4	1.686
	262.2	0.001715		262.4	0.002889		262	0.003768			262.1	0.01208		261.5	0.01898		262.4	0.02485			262.5	1.381		262.5	1.487		264.9	1.692
	261.2	0.001718		261.4	0.00289		261	0.003778			261.1	0.01207		260.5	0.01903		261.3	0.02485			260.8	1.39		261.3	1.493		263.2	1.706
	260.2	0.001728		260.5	0.002898		260	0.003769			260.1	0.01208		259.5	0.01902		260.3	0.02488			259.9	1.391		260.4	1.496		261.2	1.711
	259.2	0.001713		259.4	0.002905		259	0.003762			259.1	0.01208		258.5	0.019		259.4	0.02485			259.2	1.394		259.7	1.495		261.7	1.703
	258.2	0.001713		258.5	0.002891		258	0.003768			258.1	0.01207		257.6	0.019		258.4	0.02483			258.4	1.395		258.4	1.503		260.9	1.708
	257.2	0.001725		257.4	0.002892		257	0.003773			257	0.01208		256.6	0.01901		257.4	0.02485			256.8	1.403		257.5	1.508		258.4	1.727
	256.1	0.001726		256.4	0.002902		256	0.00376			256	0.01209		255.6	0.01903		256.4	0.02486			255.9	1.404		256.6	1.505		257.9	1.72
	255.2	0.001709		255.5	0.002894		255	0.00376			255	0.01207		254.6	0.01902		255.4	0.02488			255.6	1.404		255.7	1.513		258	1.723
	254.2	0.001721		254.5	0.002878		254	0.003774			254	0.01207		253.6	0.01901		254.4	0.02485			253.9	1.416		254.6	1.516		256.1	1.737
	253.2	0.00173		253.5	0.002895		253	0.003761			253.1	0.01208		252.6	0.01901		253.4	0.02487			252.9	1.413		253.4	1.521		254.4	1.739
	252.2	0.001713		252.5	0.002895		252	0.003754			252	0.01208		251.6	0.01901		252.4	0.02486			252.4	1.42		252.9	1.52		254.9	1.732
	251.2	0.001716		251.6	0.002887		251	0.003771			251.1	0.01207		250.6	0.01901		251.4	0.02486			251	1.427		251.4	1.53		253.6	1.745
	250.3	0.001729		250.5	0.002893		250	0.003767			250.1	0.01209		249.7	0.01902		250.4	0.02487			250	1.43		250.4	1.533		251.5	1.757
	249.3	0.001714		249.6	0.002899		249	0.003755			249.1	0.01208		248.7	0.01901		249.4	0.02484			249.4	1.428		249.6	1.536		251.8	1.743
	248.3	0.001716		248.5	0.002887		248.1	0.003769			248.1	0.01207		247.5	0.019		248.4	0.02484			248.3	1.435		248.6	1.542		250.8	1.756
	247.2	0.001724		247.5	0.002887		247	0.00377			247.1	0.01207		246.7	0.01904		247.4	0.02484			247	1.44		247.5	1.543		248.9	1.767
	246.2	0.001716		246.5	0.002902		246	0.003753			246.1	0.01208		245.6	0.01904		246.4	0.02485			246.1	1.44		246.8	1.545		248.7	1.752
	245.3	0.001714		245.5	0.002884		245.1	0.003765			245.1	0.01207		244.6	0.01903		245.4	0.02485			245.6	1.445		245.5	1.553		248	1.769
	244.3	0.001724		244.5	0.002886		244.1	0.003774			244.1	0.01207		243.7	0.01904		244.4	0.02484			243.9	1.451		244.5	1.56		245.7	1.784
	243.3	0.001716		243.6	0.002905		243.1	0.003756			243.2	0.01208		242.7	0.01904		243.5	0.02484			243.4	1.45		243.8	1.552		244.9	1.781
	242.3	0.001711		242.6	0.002882		242	0.003764			242.1	0.01205		241.7	0.01904		242.4	0.02484			242.3	1.462		242.5	1.563		245	1.775
	241.3	0.001724		241.5	0.002887		241.1	0.003768			241.2	0.01206		240.7	0.01906		241.4	0.02485			241.1	1.464		241.6	1.567		242.7	1.8
	240.3	0.001719		240.6	0.002901		240.1	0.003752			240.2	0.01206		239.7	0.01906		240.4	0.02487			240.6	1.464		240.6	1.574		242.3	1.793
	239.3	0.001711		239.6	0.002886		239.1	0.003764			239.2	0.01206		238.7	0.01905		239.5	0.02484			239.2	1.473		239.7	1.58		242.1	1.791
	238.3	0.001726		238.6	0.002889		238.1	0.003766			238.2	0.01208		237.7	0.01904		238.4	0.02483			238.1	1.477		238.6	1.582		239.6	1.819
	237.3	0.001712		237.6	0.002902		237.2	0.003746			237.1	0.01207		236.6	0.01903		237.4	0.02486			237.4	1.479		237.7	1.584		239.3	1.804
	236.3	0.001717		236.6	0.002879		236.2	0.00377			236.1	0.01205		235.7	0.01905		236.5	0.02483			236.3	1.488		236.6	1.592		238.9	1.815
	235.4	0.001727		235.6	0.00289		235.1	0.003768			235.2	0.01206		234.7	0.01906		235.5	0.02484			235.1	1.492		235.6	1.596		237.1	1.827
	234.4	0.00171		234.6	0.002898		234.2	0.003751			234.2	0.01206		233.7	0.01905		234.5	0.02483			234.5	1.49		234.7	1.6		236.3	1.817
	233.4	0.001714		233.7	0.002883		233.1	0.003766			233.2	0.01206		232.7	0.01905		233.5	0.02481			233.3	1.499		233.7	1.606		235.7	1.835
	232.3	0.001729		232.6	0.002896		232.2	0.003753			232.2	0.01207		231.7	0.01906		232.5	0.02485			232.1	1.502		232.7	1.607		233.8	1.851
	231.3	0.001713		231.6	0.002888		231.2	0.003764			231.2	0.01205		230.7	0.01905		231.5	0.02484			231.7	1.501		231.8	1.613		233.7	1.841
	230.4	0.001721		230.6	0.002879		230.2	0.003776			230.2	0.01205		229.7	0.01904		230.5	0.02483			230	1.516		230.7	1.621		233.2	1.846
	229.4	0.001723		229.6	0.002898		229.2	0.003751			229.2	0.01206		228.7	0.01906		229.5	0.02483			229.2	1.514		229.7	1.618		230.4	1.863
	228.4	0.001706		228.7	0.002884		228.2	0.003756			228.2	0.01204		227.8	0.01904		228.6	0.02484			228.5	1.521		229	1.621		230.8	1.857
	227.4	0.001722		227.7	0.002882		227.2	0.003767			227.2	0.01205		226.7	0.01906		227.6	0.02482			227.1	1.527		227.6	1.628		229.5	1.871
	226.4	0.001715		226.7	0.002899		226.2	0.003754			226.2	0.01206		225.7	0.01905		226.6	0.02483			226.5	1.529		226.9	1.633		227.7	1.877
	225.4	0.001714		225.7	0.002879		225.2	0.003769			225.2	0.01204		224.7	0.01902		225.6	0.02482			225.2	1.539		225.6	1.642		228.2	1.868
	224.4	0.00173		224.6	0.002894		224.1	0.003763			224.2	0.01205		223.7	0.01907		224.5	0.02483			224.3	1.541		224.7	1.641		225.7	1.894
	223.4	0.001706		223.7	0.002891		223.2	0.003753			223.2	0.01204		222.7	0.01909		223.6	0.02481			223.6	1.541		223.8	1.648		225.7	1.881
	222.3	0.00172		222.7	0.002881		222.2	0.003771			222.3	0.01203		221.8	0.01907		222.6	0.02481			222	1.554		222.6	1.656		224.9	1.892
	221.4	0.001722		221.7	0.002904		221.2	0.00375			221.2	0.01204		220.7	0.01904		221.5	0.02482			221.3	1.553		221.5	1.663		222.5	1.909
	220.4	0.001707		220.7	0.002879		220.2	0.003769			220.2	0.01205		219.8	0.01905		220.6	0.0248			220.5	1.559		221	1.665		223.2	1.899
	219.4	0.001726		219.7	0.002885		219.2	0.003761			219.3	0.01206		218.8	0.01906		219.6	0.02482			219	1.565		219.5	1.671		220.9	1.923
	218.4	0.001708		218.7	0.002903		218.2	0.003763			218.2	0.01205		217.8	0.0191		218.6	0.02483			218.7	1.564		218.9	1.674		220.2	1.915
	217.4	0.001727		217.7	0.002877		217.2	0.003775			217.3	0.01203		216.8	0.01908		217.6	0.0248			217	1.578		217.7	1.682		220.4	1.915
	216.4	0.001722		216.7	0.002892		216.2	0.003741			216.3	0.01203		215.8	0.01908		216.6	0.02482			216.5	1.579		216.6	1.688		217.6	1.941
	215.4	0.001714		215.7	0.002878		215.2	0.003764			215.3	0.01202		214.8	0.01906		215.6	0.02481			215.4	1.588		215.8	1.695		218	1.931
	214.4	0.001729		214.7	0.002899		214.3	0.003758			214.3	0.01204		213.7	0.01906		214.6	0.0248			214	1.596		214.7	1.699		216	1.955
	213.5	0.001704		213.7	0.002901		213.3	0.003757			213.3	0.01203		212.8	0.01907		213.6	0.0248			213.7	1.592		213.8	1.704		215.3	1.947
	212.5	0.001727		212.7	0.00288		212.2	0.00377			212.3	0.01202		211.8	0.01905		212.6	0.02479			212	1.604		212.7	1.712		215.1	1.957
	211.5	0.001716		211.7	0.002901		211.2	0.003749			211.3	0.01203		210.9	0.01906		211.7	0.02479			211.5	1.607		211.9	1.713		212.8	1.973
	210.5	0.001713		210.7	0.002882		210.3	0.003773			210.4	0.01202		209.9	0.01906		210.7	0.02478			210.4	1.615		210.8	1.723		213.1	1.957
	209.4	0.001728		209.7	0.002901		209.3	0.003754			209.2	0.01203		208.9	0.01907		209.7	0.02479			209.4	1.619		209.7	1.726		210.8	1.99
	208.4	0.001713		208.7	0.002888		208.2	0.003762			208.3	0.01202		207.8	0.01907		208.6	0.0248			208.7	1.62		208.8	1.733		210.4	1.976
	207.5	0.00173		207.7	0.002888		207.2	0.003767			207.3	0.01203		206.8	0.01908		207.7	0.02479			207.2	1.629		207.7	1.74		209.4	2
	206.5	0.001713		206.8	0.002898		206.3	0.003759			206.4	0.01201		205.8	0.01905		206.7	0.02478			206.5	1.633		207.1	1.741		208.1	1.998
	205.5	0.001723		205.8	0.002884		205.2	0.003777			205.4	0.01202		204.8	0.01906		205.6	0.02477			205.2	1.642		205.8	1.751		208.3	1.996
	204.5	0.001717		204.8	0.002904		204.3	0.003753			204.4	0.01202		203.8	0.01907		204.7	0.02478			204.6	1.64		204.9	1.752		205.7	2.02
	203.5	0.001719		203.8	0.002878		203.4	0.003774			203.4	0.012		202.9	0.01906		203.7	0.02477			203.4	1.652		203.8	1.762		206.1	2.009
	202.5	0.001728		202.8	0.002899		202.3	0.003754			202.4	0.01202		201.9	0.01908		202.7	0.02477			202.3	1.656		202.6	1.769		203.8	2.038
	201.5	0.001715		201.8	0.002882		201.3	0.003769			201.4	0.012		200.9	0.01905		201.7	0.02476			201.6	1.663		202.1	1.77		203.5	2.025
	200.4	0.001734		200.8	0.002898		200.3	0.003759			200.4	0.01202		199.9	0.01907		200.7	0.02477			200.3	1.667		200.7	1.773		201.6	2.066
	199.5	0.001707		199.8	0.002895		199.3	0.003761			199.4	0.012		198.9	0.01906		199.7	0.02478			199.6	1.676		199.9	1.783		201.4	2.045
	198.5	0.001728		198.8	0.002889		198.3	0.003778			198.4	0.01202		197.9	0.01908		198.7	0.02476			198.4	1.681		198.8	1.789		201	2.058
	197.6	0.001711		197.8	0.002897		197.4	0.003763			197.4	0.012		196.9	0.0191		197.7	0.02476			197.7	1.685		197.9	1.794		199.1	2.059
	196.5	0.001723		196.9	0.002883		196.3	0.003776			196.4	0.012		195.9	0.01908		196.7	0.02473			196.2	1.696		196.8	1.806		199.4	2.062
	195.5	0.001714		195.8	0.002905		195.4	0.003751			195.4	0.012		194.9	0.01906		195.7	0.02474			195.7	1.696		196	1.806		196.8	2.082
	194.6	0.001728		194.8	0.002883		194.3	0.003776			194.4	0.012		193.9	0.01906		194.7	0.02474			194.4	1.708		194.7	1.817		197.3	2.065
	193.5	0.00172		193.8	0.002904		193.3	0.003757			193.4	0.01201		192.9	0.01905		193.7	0.02476			193.6	1.71		193.9	1.822		194.6	2.097
	192.5	0.001713		192.8	0.002883		192.4	0.003782			192.4	0.01201		191.9	0.01907		192.8	0.02471			192.6	1.719		193	1.829		194.9	2.086
	191.6	0.00172		191.9	0.002912		191.3	0.003758			191.4	0.01201		190.9	0.01907		191.7	0.02474			191.6	1.719		191.7	1.835		192.9	2.115
	190.5	0.001714		190.8	0.002884		190.3	0.00378			190.4	0.01198		189.9	0.01905		190.7	0.02472			190.5	1.732		191	1.84		192.9	2.107
	189.5	0.001731		189.8	0.002906		189.3	0.003756			189.4	0.012		188.9	0.01906		189.8	0.02474			189.4	1.736		189.7	1.847		191.1	2.133
	188.6	0.001714		188.9	0.002884		188.4	0.003777			188.4	0.01198		188	0.01905		188.7	0.02472			188.6	1.746		188.8	1.857		190.7	2.117
	187.6	0.001732		187.9	0.002905		187.4	0.003763			187.4	0.01201		187	0.01907		187.7	0.02472			187.4	1.75		187.9	1.863		189	2.15
	186.6	0.001712		186.9	0.002888		186.4	0.003784			186.4	0.01198		185.9	0.01905		186.8	0.02472			186.6	1.756		187.1	1.868		188.5	2.144
	185.6	0.001731		185.9	0.002902		185.4	0.003763			185.5	0.012		184.9	0.01907		185.8	0.02473			185.5	1.763		185.8	1.879		186.6	2.175
	184.6	0.001712		184.9	0.00289		184.4	0.003776			184.5	0.01197		184	0.01904		184.8	0.02472			184.7	1.771		185.3	1.876		186.4	2.157
	183.6	0.001732		183.9	0.002901		183.4	0.003765			183.5	0.01199		183	0.01904		183.8	0.02471			183.5	1.777		183.8	1.885		184.8	2.188
	182.6	0.001712		182.8	0.002893		182.4	0.003776			182.4	0.01197		182	0.01904		182.8	0.02469			182.7	1.785		182.8	1.9		184.4	2.172
	181.6	0.001731		181.9	0.0029		181.4	0.003768			181.4	0.012		181	0.01904		181.8	0.0247			181.5	1.791		181.7	1.912		183.2	2.198
	180.6	0.001715		180.9	0.00289		180.4	0.003777			180.5	0.01197		180	0.01904		180.8	0.02466			180.7	1.799		181.1	1.915		182.3	2.189
	179.6	0.001738		180	0.002907		179.4	0.003771			179.5	0.01198		179	0.01905		179.9	0.0247			179.4	1.809		179.9	1.923		181	2.217
	178.6	0.00171		178.9	0.002895		178.4	0.003783			178.5	0.01196		178	0.01902		178.9	0.02469			178.7	1.814		179.1	1.93		180.1	2.211
	177.6	0.001734		177.9	0.002908		177.4	0.003764			177.5	0.01198		177	0.01904		177.9	0.0247			177.4	1.822		177.9	1.939		178.9	2.239
	176.6	0.001711		176.9	0.002891		176.4	0.003788			176.5	0.01197		176	0.01903		176.8	0.02467			176.8	1.825		177	1.95		178.4	2.219
	175.6	0.001734		175.9	0.00291		175.4	0.003769			175.5	0.01198		175.1	0.01904		175.8	0.02467			175.2	1.834		176	1.958		176.6	2.262
	174.7	0.001717		174.9	0.002892		174.4	0.003788			174.5	0.01195		174.1	0.01903		174.8	0.02467			174.6	1.847		175.1	1.963		176.7	2.24
	173.6	0.00173		173.9	0.002915		173.4	0.003766			173.5	0.01196		173.1	0.01904		173.9	0.02469			173.7	1.849		173.9	1.973		175.2	2.266
	172.6	0.001721		173	0.002888		172.4	0.00379			172.5	0.01194		172.1	0.01903		172.9	0.02466			172.6	1.86		173	1.982		174.4	2.263
	171.7	0.001723		172	0.002915		171.5	0.003764			171.5	0.01198		171.1	0.01904		171.9	0.02467			171.6	1.863		171.9	1.989		173.3	2.287
	170.7	0.001728		171	0.002889		170.5	0.003799			170.5	0.01195		170.1	0.01902		170.9	0.02465			170.5	1.879		171	1.998		172.8	2.271
	169.6	0.001725		170	0.002918		169.5	0.003772			169.5	0.01194		169.1	0.01903		169.9	0.02466			169.7	1.882		170	2.001		170.9	2.306
	168.7	0.001731		169	0.002892		168.5	0.00379			168.5	0.01193		168.1	0.01902		168.8	0.02464			168.6	1.892		168.9	2.015		170.8	2.305
	167.7	0.001715		168	0.002919		167.5	0.003775			167.5	0.01193		167.1	0.01903		167.9	0.02466			167.7	1.898		168.1	2.02		169.1	2.326
	166.6	0.001734		167	0.002894		166.5	0.003796			166.6	0.01195		166.1	0.01902		166.9	0.02461			166.5	1.91		167	2.031		168.7	2.322
	165.7	0.001712		165.9	0.002916		165.5	0.003787			165.5	0.01193		165.1	0.01898		165.9	0.02462			165.8	1.914		166.2	2.036		167	2.348
	164.7	0.001736		165	0.002899		164.5	0.003791			164.5	0.01194		164.1	0.01902		164.9	0.02462			164.5	1.925		164.9	2.049		166.9	2.349
	163.7	0.001718		164	0.002901		163.6	0.003795			163.6	0.01192		163.1	0.01899		163.9	0.02461			163.6	1.933		164.2	2.055		165.2	2.362
	162.7	0.001734		163	0.002914		162.5	0.003773			162.6	0.01193		162.1	0.01902		162.9	0.02463			162.6	1.941		163	2.067		164.4	2.383
	161.7	0.001714		162	0.002901		161.5	0.00381			161.6	0.01192		161.1	0.01901		161.9	0.02457			161.7	1.952		162.1	2.073		163.4	2.382
	160.8	0.001728		161.1	0.002926		160.5	0.003771			160.6	0.01193		160.1	0.01901		160.9	0.02459			160.7	1.959		161	2.083		162.4	2.401
	159.8	0.001728		160	0.00289		159.5	0.003805			159.6	0.01192		159	0.01901		159.9	0.02459			159.7	1.97		160.1	2.092		161.4	2.396
	158.7	0.001718		159.1	0.002927		158.5	0.003776			158.6	0.01191		158.1	0.01901		159	0.0246			158.7	1.975		159.1	2.096		160.1	2.426
	157.7	0.001738		158	0.002895		157.5	0.003802			157.6	0.01191		157.2	0.01903		157.9	0.02458			157.6	1.988		158	2.111		159.9	2.416
	156.8	0.001711		157	0.002926		156.5	0.003792			156.7	0.01189		156.2	0.019		156.9	0.02457			156.7	1.994		157.1	2.119		158.1	2.442
	155.8	0.001745		156	0.002913		155.6	0.003789			155.6	0.01192		155.1	0.01901		155.9	0.02458			155.6	2.006		156.1	2.133		157.7	2.449
	154.7	0.001713		155	0.0029		154.5	0.003801			154.7	0.01191		154.1	0.01899		155	0.02459			154.8	2.015		155.3	2.135		156.3	2.458
	153.8	0.001736		154.1	0.002919		153.6	0.003775			153.6	0.01191		153.2	0.019		154	0.02459			153.7	2.021		154	2.146		155.5	2.479
	152.8	0.001725		153.1	0.002896		152.6	0.003814			152.6	0.01188		152.2	0.01898		153	0.02452			152.6	2.036		153.2	2.155		154.5	2.474
	151.8	0.001722		152.1	0.002929		151.6	0.003791			151.7	0.01188		151.2	0.01895		152	0.02455			151.9	2.043		152.1	2.165		153.2	2.504
	150.7	0.001739		151.1	0.002905		150.6	0.003806			150.6	0.0119		150.2	0.01899		151	0.02452			150.6	2.058		151.1	2.177		152.9	2.496
	149.7	0.001719		150.1	0.002917		149.6	0.003801			149.6	0.01188		149.1	0.01896		149.9	0.02453			149.9	2.065		150.3	2.183		151.1	2.523
	148.8	0.00175		149.1	0.002923		148.6	0.003781			148.7	0.01189		148.2	0.019		148.9	0.02455			148.7	2.073		149	2.201		150.7	2.533
	147.8	0.001725		148.1	0.002904		147.6	0.00381			147.7	0.01188		147.2	0.01898		148	0.02447			147.8	2.086		148.2	2.207		149.4	2.538
	146.9	0.001727		147.1	0.002929		146.6	0.003763			146.6	0.01187		146.2	0.01891		147	0.02449			146.8	2.093		147.1	2.216		148.3	2.564
	145.8	0.001743		146.1	0.002882		145.6	0.003803			145.6	0.01187		145.2	0.01898		146	0.0245			145.7	2.109		146.1	2.232		147.7	2.561
	144.8	0.001738		145.1	0.002944		144.7	0.003801			144.7	0.01183		144.2	0.01895		145.1	0.02444			145	2.113		145.1	2.245		146.1	2.588
	143.8	0.00175		144.1	0.00292		143.7	0.003781			143.7	0.01188		143.2	0.01895		144	0.02449			143.7	2.126		144.1	2.258		145.7	2.597
	142.8	0.001726		143.1	0.002915		142.7	0.003824			142.6	0.01185		142.1	0.01896		142.9	0.02443			142.7	2.138		143.3	2.264		144.5	2.6
	141.8	0.001726		142.1	0.002944		141.6	0.003787			141.6	0.01186		141.2	0.01894		142	0.02444			141.9	2.144		142.1	2.276		143.2	2.63
	140.9	0.001743		141.1	0.002914		140.6	0.003808			140.7	0.01186		140.2	0.01898		141	0.02444			140.7	2.161		141.1	2.291		142.6	2.629
	139.8	0.001718		140.2	0.00292		139.7	0.003814			139.7	0.01184		139.2	0.01896		140.1	0.02443			139.7	2.172		140.4	2.297		141.3	2.65
	138.8	0.001744		139.2	0.002935		138.7	0.003781			138.7	0.01185		138.3	0.01896		139.1	0.02445			138.8	2.18		139.1	2.314		140.5	2.668
	137.8	0.00173		138.2	0.002909		137.7	0.003826			137.7	0.01182		137.3	0.01896		138	0.02441			137.8	2.196		138.2	2.327		139.5	2.674
	136.8	0.001718		137.2	0.002942		136.6	0.003797			136.7	0.01181		136.3	0.01892		137.1	0.02441			136.9	2.208		137.2	2.337		138.4	2.695
	135.8	0.00175		136.2	0.002923		135.7	0.003808			135.7	0.01183		135.3	0.01893		136.1	0.02443			135.8	2.22		136.2	2.354		137.8	2.695
	134.9	0.001718		135.2	0.002911		134.7	0.003836			134.7	0.01181		134.2	0.01893		135	0.0244			134.9	2.232		135.3	2.361		136.1	2.723
	133.8	0.001727		134.2	0.00294		133.6	0.003799			133.8	0.01182		133.2	0.01892		134.1	0.02441			134	2.24		134.1	2.374		135.3	2.743
	132.9	0.001743		133.2	0.00292		132.7	0.003817			132.7	0.01182		132.3	0.01895		133.1	0.02438			132.7	2.258		133.2	2.388		134.5	2.749
	131.9	0.001712		132.2	0.002927		131.7	0.003823			131.7	0.01179		131.3	0.01889		132.1	0.02438			131.9	2.269		132.3	2.4		133.2	2.777
	130.9	0.001734		131.2	0.002938		130.7	0.003797			130.7	0.01181		130.3	0.0189		131.1	0.02442			130.8	2.28		131.1	2.42		132.6	2.79
	129.9	0.001741		130.2	0.002907		129.7	0.003831			129.7	0.0118		129.3	0.01891		130.1	0.02435			129.9	2.294		130.3	2.43		131.6	2.793
	128.9	0.001718		129.2	0.002934		128.8	0.003818			128.8	0.01179		128.3	0.01886		129.1	0.02435			129	2.302		129.4	2.436		130.2	2.825
	127.9	0.001747		128.2	0.002933		127.7	0.003795			127.7	0.01182		127.2	0.01888		128.1	0.02436			127.7	2.321		128.2	2.455		129.7	2.837
	126.9	0.001734		127.2	0.002908		126.8	0.003831			126.8	0.01178		126.3	0.01887		127.1	0.0243			126.9	2.336		127.2	2.471		128.4	2.851
	125.9	0.001722		126.2	0.00294		125.7	0.003816			125.8	0.01176		125.3	0.01888		126.1	0.02435			126	2.342		126.3	2.481		127.3	2.88
	124.9	0.001753		125.2	0.002926		124.7	0.003805			124.8	0.01179		124.3	0.01889		125.1	0.02435			124.8	2.36		125.2	2.498		126.9	2.883
	123.9	0.001733		124.2	0.00291		123.7	0.003839			123.8	0.01176		123.3	0.01888		124.1	0.02432			124	2.372		124.3	2.51		125.3	2.905
	122.9	0.001721		123.2	0.002943		122.8	0.003809			122.8	0.01176		122.3	0.01886		123.2	0.02433			122.9	2.384		123.3	2.524		124.4	2.931
	121.9	0.001753		122.2	0.002932		121.7	0.003805			121.8	0.01179		121.3	0.01886		122.1	0.02433			121.8	2.404		122.3	2.545		123.8	2.932
	120.9	0.00173		121.2	0.002911		120.8	0.003841			120.8	0.01175		120.3	0.01886		121.2	0.02429			120.9	2.418		121.4	2.558		122.3	2.959
	119.9	0.001718		120.2	0.002951		119.8	0.003813			119.8	0.01174		119.3	0.01881		120.2	0.0243			120	2.428		120.3	2.572		121.4	2.983
	118.9	0.001755		119.2	0.002927		118.8	0.003806			118.8	0.01176		118.3	0.01884		119.2	0.02428			118.8	2.447		119.3	2.588		120.8	2.986
	118	0.001732		118.2	0.002909		117.8	0.003848			117.8	0.01173		117.3	0.01886		118.1	0.02424			117.9	2.463		118.3	2.603		119.4	3.01
	117	0.001721		117.3	0.002951		116.8	0.003815			116.8	0.01172		116.3	0.01881		117.1	0.02424			117	2.478		117.3	2.62		118.4	3.038
	115.9	0.001758		116.2	0.002937		115.8	0.003801			115.8	0.01176		115.3	0.01881		116.1	0.02422			115.9	2.495		116.3	2.639		117.7	3.045
	115	0.001738		115.3	0.002909		114.8	0.003843			114.8	0.01172		114.4	0.01882		115.1	0.0242			115	2.513		115.3	2.656		116.4	3.065
	114	0.00172		114.3	0.002949		113.8	0.003829			113.8	0.01169		113.4	0.0188		114.2	0.02421			114	2.525		114.4	2.669		115.3	3.099
	112.9	0.001747		113.3	0.002943		112.8	0.003799			112.8	0.01172		112.4	0.0188		113.2	0.02421			113	2.539		113.3	2.69		114.8	3.105
	112	0.001753		112.3	0.002915		111.8	0.003838			111.8	0.01171		111.4	0.01877		112.2	0.02418			112	2.56		112.4	2.708		113.5	3.122
	111	0.001718		111.2	0.002942		110.9	0.003842			110.9	0.0117		110.4	0.01875		111.1	0.02416			111	2.577		111.4	2.719		112.2	3.159
	109.9	0.001746		110.3	0.002959		109.9	0.003809			109.9	0.01171		109.4	0.01874		110.1	0.02417			110	2.592		110.3	2.741		111.5	3.175
	109	0.001767		109.3	0.002916		108.8	0.003846			108.9	0.01172		108.3	0.0188		109.2	0.02414			109	2.612		109.3	2.76		110.5	3.185
	108.1	0.001719		108.3	0.002922		107.8	0.003849			107.9	0.01166		107.4	0.01878		108.2	0.02411			108	2.629		108.3	2.781		109.2	3.22
	107	0.001728		107.3	0.002951		106.9	0.003817			106.9	0.01167		106.4	0.01875		107.2	0.02412			107.1	2.647		107.3	2.8		108.4	3.243
	106.1	0.001766		106.3	0.002937		105.9	0.00381			105.9	0.0117		105.4	0.01875		106.2	0.02411			106	2.668		106.3	2.822		107.6	3.252
	105.1	0.001739		105.3	0.002921		104.9	0.003856			104.8	0.01166		104.4	0.01876		105.2	0.02409			105.1	2.686		105.4	2.837		106.3	3.285
	104	0.001711		104.2	0.002959		103.9	0.003835			103.9	0.01164		103.5	0.0187		104.2	0.02407			104	2.704		104.4	2.852		105.4	3.314
	103.1	0.001741		103.2	0.002955		102.9	0.003806			102.9	0.01166		102.4	0.01871		103.2	0.0241			102.9	2.724		103.3	2.878		104.6	3.327
	102.1	0.001758		102.2	0.002913		101.9	0.003834			102	0.01165		101.5	0.01872		102.1	0.02406			102.1	2.742		102.3	2.9		103.4	3.347
	101	0.001717		101.3	0.002923		100.9	0.003851			101	0.01161		100.5	0.0187		101.2	0.02406			101.1	2.763		101.4	2.914		102.2	3.387
	100.1	0.001718		100.3	0.002973		99.9	0.003816			99.96	0.01162		99.43	0.01867		100.2	0.02403			100.1	2.779		100.3	2.938		101.4	3.41
	99.08	0.001759		99.36	0.002942		98.86	0.00381			98.97	0.01164		98.43	0.01867		99.21	0.02404			99.1	2.8		99.34	2.963		100.6	3.423
	98.03	0.00175		98.36	0.002915		97.86	0.00385			97.97	0.01162		97.39	0.01869		98.23	0.024			98.07	2.824		98.36	2.99		99.4	3.451
	97.12	0.001723		97.35	0.002939		96.94	0.003852			96.97	0.01158		96.46	0.01864		97.22	0.024			97.11	2.843		97.46	3.006		98.33	3.487
	96.11	0.001732		96.36	0.002969		95.88	0.003808			95.98	0.0116		95.47	0.01862		96.26	0.024			96.12	2.865		96.4	3.031		97.46	3.51
	95.1	0.001771		95.35	0.002934		94.89	0.003825			94.95	0.01162		94.48	0.01862		95.26	0.02398			95.09	2.891		95.45	3.053		96.57	3.523
	94.03	0.001734		94.37	0.002911		93.9	0.003861			93.94	0.01158		93.49	0.01864		94.25	0.02396			94.13	2.912		94.46	3.075		95.29	3.562
	93.04	0.001716		93.33	0.002959		92.92	0.003845			92.97	0.01156		92.49	0.01859		93.2	0.02394			93.18	2.929		93.5	3.094		94.33	3.599
	92.08	0.001747		92.32	0.002967		91.92	0.003816			91.98	0.01157		91.49	0.01857		92.27	0.02396			92.08	2.954		92.42	3.121		93.53	3.617
	91.14	0.001759		91.34	0.002931		90.9	0.003827			90.99	0.01157		90.45	0.01859		91.27	0.02392			91.08	2.981		91.39	3.148		92.45	3.643
	90.14	0.001739		90.36	0.002925		89.91	0.003864			90.01	0.01155		89.48	0.01859		90.24	0.02387			90.12	3.006		90.49	3.17		91.32	3.682
	89.07	0.001717		89.35	0.00296		88.92	0.003846			89.01	0.01152		88.49	0.01856		89.24	0.02387			89.13	3.032		89.45	3.198		90.39	3.716
	88.15	0.001739		88.36	0.002968		87.99	0.003813			88.01	0.01154		87.51	0.01852		88.26	0.02388			88.16	3.055		88.46	3.227		89.56	3.737
	87.16	0.001771		87.36	0.002932		86.99	0.003826			86.98	0.01155		86.51	0.01853		87.29	0.02386			87.07	3.086		87.41	3.257		88.51	3.762
	86.05	0.001742		86.37	0.002907		86	0.003864			85.96	0.01152		85.52	0.01855		86.23	0.0238			86.1	3.109		86.48	3.279		87.32	3.806
	85.18	0.001711		85.33	0.002953		84.96	0.003851			84.99	0.0115		84.52	0.01849		85.18	0.0238			85.2	3.134		85.43	3.302		86.35	3.846
	84.13	0.001729		84.35	0.002978		83.92	0.003805			84.01	0.01151		83.54	0.01848		84.2	0.02379			84.11	3.164		84.35	3.335		85.4	3.875
	83.08	0.001769		83.34	0.002942		82.93	0.003815			83.02	0.01153		82.49	0.01846		83.28	0.02378			83.1	3.196		83.43	3.367		84.5	3.899
	82.17	0.001755		82.35	0.002907		81.94	0.003854			82.04	0.01149		81.51	0.01849		82.27	0.02373			82.21	3.223		82.52	3.394		83.32	3.941
	81.17	0.001716		81.36	0.002934		81.02	0.003866			81.07	0.01144		80.52	0.01847		81.27	0.02371			81.2	3.252		81.44	3.424		82.31	3.984
	80.11	0.001721		80.35	0.002982		80.03	0.003829			80.07	0.01144		79.6	0.01844		80.27	0.02371			80.24	3.278		80.46	3.455		81.41	4.016
	79.2	0.001759		79.33	0.002961		78.97	0.003794			79.09	0.01148		78.6	0.01842		79.27	0.0237			79.15	3.313		79.36	3.492		80.46	4.045
	78.19	0.001772		78.32	0.002929		78.04	0.00382			77.99	0.01147		77.55	0.01841		78.28	0.02368			78.2	3.346		78.35	3.526		79.34	4.084
	77.1	0.001732		77.41	0.00291		77.04	0.003882			77.06	0.01143		76.55	0.01841		77.3	0.02365			77.29	3.376		77.41	3.558		78.33	4.129
	76.18	0.0017		76.35	0.002957		75.99	0.003866			76.07	0.01141		75.56	0.0184		76.3	0.0236			76.25	3.406		76.49	3.588		77.39	4.172
	75.25	0.001722		75.36	0.002975		75.07	0.003815			75.08	0.0114		74.59	0.01836		75.31	0.02359			75.25	3.437		75.43	3.63		76.45	4.208
	74.21	0.001774		74.37	0.002948		74.07	0.003817			74.07	0.01142		73.55	0.01827		74.21	0.0236			74.22	3.475		74.52	3.666		75.44	4.244
	73.19	0.001758		73.39	0.002846		73.05	0.003839			73.07	0.01143		72.54	0.01833		73.28	0.02355			73.23	3.512		73.56	3.7		74.41	4.288
	72.21	0.001701		72.33	0.002885		72.08	0.003828			72.07	0.01143		71.62	0.01837		72.31	0.02353			72.21	3.548		72.56	3.732		73.35	4.339
	71.09	0.001701		71.33	0.00296		71.08	0.003866			71.1	0.01132		70.62	0.01829		71.32	0.02349			71.28	3.581		71.54	3.765		72.35	4.391
	70.28	0.001733		70.35	0.002993		70.09	0.003808			70.06	0.01135		69.62	0.01827		70.31	0.02351			70.31	3.613		70.43	3.811		71.44	4.428
	69.17	0.00176		69.42	0.002955		69.1	0.003792			69.05	0.01138		68.64	0.01826		69.32	0.0235			69.15	3.662		69.51	3.851		70.43	4.465
	68.3	0.001775		68.43	0.002928		68	0.003835			68.13	0.01135		67.64	0.01823		68.32	0.02346			68.22	3.701		68.46	3.895		69.36	4.518
	67.21	0.001746		67.44	0.002906		67.02	0.003866			67.13	0.01132		66.66	0.01824		67.31	0.02341			67.24	3.743		67.45	3.938		68.24	4.583
	66.22	0.001713		66.43	0.002938		66.03	0.003871			66.15	0.01129		65.66	0.01823		66.32	0.02341			66.3	3.782		66.49	3.98		67.35	4.633
	65.25	0.00171		65.43	0.002975		65.11	0.003826			65.14	0.01128		64.61	0.01818		65.26	0.02338			65.28	3.824		65.49	4.023		66.4	4.68
	64.31	0.001747		64.37	0.002973		64.12	0.00379			64.15	0.01131		63.6	0.01818		64.28	0.02338			64.24	3.872		64.47	4.072		65.41	4.726
	63.25	0.001774		63.37	0.002934		63.12	0.003803			63.18	0.01134		62.64	0.01813		63.29	0.02334			63.27	3.917		63.51	4.118		64.37	4.781
	62.15	0.001766		62.44	0.002899		62.07	0.003848			62.17	0.0113		61.64	0.01815		62.36	0.02327			62.31	3.962		62.5	4.168		63.29	4.843
	61.22	0.001728		61.45	0.002902		61.07	0.00387			61.13	0.01125		60.63	0.01816		61.28	0.02328			61.37	4.005		61.47	4.222		62.29	4.909
	60.23	0.001709		60.46	0.00295		60.15	0.003864			60.17	0.01122		59.65	0.01811		60.3	0.02323			60.32	4.051		60.53	4.267		61.38	4.964
	59.3	0.001708		59.46	0.002992		59.16	0.003819			59.16	0.01121		58.65	0.01809		59.25	0.02319			59.28	4.105		59.56	4.317		60.4	5.02
	58.32	0.00175		58.41	0.002979		58.16	0.003789			58.16	0.01124		57.61	0.01805		58.25	0.02321			58.31	4.158		58.55	4.376		59.44	5.074
	57.33	0.001787		57.37	0.002918		57.16	0.003787			57.17	0.01126		56.7	0.01802		57.26	0.02316			57.4	4.205		57.59	4.429		58.4	5.138
	56.29	0.001778		56.37	0.002894		56.14	0.003831			56.18	0.01124		55.65	0.01801		56.35	0.02314			56.37	4.261		56.6	4.486		57.35	5.211
	55.33	0.001744		55.4	0.002905		55.16	0.003885			55.19	0.01117		54.65	0.01806		55.35	0.02308			55.35	4.319		55.67	4.535		56.33	5.291
	54.27	0.001688		54.41	0.002927		54.15	0.003873			54.18	0.01114		53.67	0.01802		54.37	0.02305			54.32	4.381		54.51	4.599		55.32	5.366
	53.21	0.001692		53.49	0.002976		53.14	0.003834			53.14	0.01111		52.68	0.01795		53.37	0.02303			53.37	4.442		53.62	4.656		54.37	5.437
	52.36	0.001718		52.43	0.002984		52.16	0.003801			52.23	0.01113		51.68	0.01787		52.38	0.02305			52.4	4.502		52.52	4.733		53.42	5.505
	51.34	0.001769		51.43	0.002955		51.18	0.00377			51.16	0.01116		50.71	0.01784		51.28	0.02302			51.36	4.57		51.57	4.8		52.44	5.575
	50.35	0.001797		50.43	0.002903		50.19	0.00379			50.24	0.01117		49.71	0.01785		50.29	0.02296			50.34	4.644		50.63	4.864		51.37	5.664
	49.35	0.001765		49.39	0.002881		49.09	0.003837			49.24	0.01113		48.68	0.01784		49.36	0.0229			49.37	4.713		49.61	4.933		50.36	5.752
	48.36	0.001729		48.39	0.002881		48.16	0.003861			48.17	0.01107		47.69	0.01785		48.38	0.02284			48.44	4.781		48.58	5.012		49.34	5.847
	47.35	0.001703		47.45	0.002928		47.15	0.003857			47.24	0.01102		46.7	0.01781		47.38	0.02283			47.47	4.849		47.6	5.091		48.31	5.94
	46.38	0.001682		46.47	0.002967		46.16	0.003843			46.25	0.01101		45.78	0.01776		46.38	0.02277			46.46	4.923		46.62	5.174		47.35	6.026
	45.37	0.001697		45.47	0.002983		45.17	0.003816			45.15	0.01101		44.74	0.01768		45.4	0.02277			45.44	5.008		45.65	5.252		46.38	6.115
	44.33	0.001733		44.47	0.002976		44.19	0.003754			44.16	0.01101		43.74	0.01764		44.39	0.02276			44.48	5.089		44.62	5.342		45.37	6.211
	43.34	0.001775		43.5	0.002926		43.2	0.003748			43.25	0.01103		42.75	0.01764		43.4	0.02275			43.42	5.186		43.64	5.433		44.35	6.316
	42.41	0.001793		42.49	0.002901		42.21	0.003774			42.26	0.01103		41.77	0.01759		42.4	0.02266			42.48	5.269		42.63	5.53		43.42	6.412
	41.31	0.001769		41.5	0.002853		41.21	0.003812			41.26	0.011		40.79	0.0176		41.39	0.02259			41.46	5.363		41.65	5.628		42.36	6.537
	40.37	0.001747		40.52	0.002853		40.11	0.003856			40.27	0.01094		39.8	0.01761		40.33	0.02254			40.45	5.465		40.72	5.713		41.4	6.656
	39.37	0.001718		39.51	0.002892		39.19	0.003877			39.21	0.01088		38.73	0.0176		39.35	0.02249			39.49	5.56		39.71	5.815		40.34	6.789
	38.33	0.001657		38.48	0.002922		38.18	0.003871			38.29	0.01084		37.81	0.01755		38.35	0.02246			38.48	5.669		38.64	5.937		39.35	6.917
	37.39	0.001661		37.49	0.002975		37.21	0.003812			37.29	0.01083		36.81	0.01751		37.36	0.02241			37.5	5.778		37.71	6.043		38.39	7.042
	36.33	0.001692		36.49	0.002978		36.21	0.003775			36.19	0.01088		35.82	0.01741		36.39	0.02238			36.42	5.909		36.63	6.178		37.34	7.188
	35.29	0.001717		35.48	0.002976		35.22	0.003732			35.27	0.01084		34.82	0.01737		35.38	0.02235			35.44	6.039		35.65	6.302		36.39	7.324
	34.43	0.00177		34.5	0.00294		34.24	0.003711			34.28	0.01087		33.83	0.01732		34.38	0.02233			34.49	6.163		34.67	6.436		35.39	7.472
	33.43	0.001786		33.5	0.002895		33.25	0.003717			33.29	0.01087		32.84	0.01728		33.4	0.02228			33.49	6.303		33.66	6.583		34.43	7.626
	32.44	0.001799		32.5	0.002842		32.26	0.003759			32.3	0.01084		31.85	0.01723		32.36	0.02218			32.52	6.441		32.7	6.726		33.36	7.809
	31.45	0.001765		31.5	0.002837		31.16	0.003795			31.3	0.0108		30.8	0.01724		31.36	0.0221			31.52	6.593		31.74	6.87		32.36	7.991
	30.45	0.001751		30.46	0.002805		30.28	0.003833			30.3	0.01074		29.83	0.01723		30.4	0.02203			30.53	6.758		30.74	7.036		31.32	8.198
	29.47	0.001712		29.46	0.00283		29.22	0.003862			29.3	0.01069		28.83	0.01722		29.43	0.02197			29.51	6.933		29.7	7.216		30.37	8.386
	28.38	0.001668		28.48	0.00286		28.24	0.003878			28.25	0.01064		27.83	0.01718		28.43	0.02191			28.56	7.104		28.69	7.41		29.38	8.596
	27.37	0.001642		27.55	0.002925		27.24	0.003874			27.27	0.01056		26.84	0.01716		27.44	0.02184			27.56	7.287		27.69	7.613		28.47	8.798
	26.44	0.001626		26.56	0.002963		26.25	0.00382			26.28	0.01054		25.83	0.0171		26.35	0.02179			26.56	7.492		26.76	7.803		27.42	9.048
	25.45	0.001645		25.5	0.002976		25.27	0.003757			25.28	0.01051		24.78	0.01697		25.42	0.02175			25.59	7.704		25.81	8.015		26.42	9.301
	24.46	0.001652		24.5	0.002973		24.27	0.003719			24.29	0.01049		23.87	0.01688		24.44	0.0217			24.58	7.951		24.8	8.263		25.44	9.562
	23.46	0.001668		23.51	0.003013		23.27	0.003683			23.29	0.0105		22.89	0.01681		23.44	0.0217			23.63	8.188		23.82	8.514		24.47	9.837
	22.48	0.001722		22.52	0.002989		22.27	0.003658			22.3	0.01051		21.89	0.01674		22.43	0.02161			22.65	8.448		22.83	8.787		23.42	10.16
	21.48	0.001738		21.46	0.002931		21.22	0.00361			21.26	0.01054		20.91	0.01661		21.44	0.0216			21.68	8.729		21.84	9.083		22.42	10.5
	20.48	0.001806		20.47	0.002895		20.25	0.003613			20.34	0.01055		19.91	0.01659		20.45	0.02153			20.67	9.054		20.85	9.395		21.41	10.86
	19.5	0.001822		19.47	0.002829		19.26	0.003599			19.35	0.0105		18.88	0.01653		19.39	0.02143			19.65	9.415		19.8	9.765		20.5	11.22
	18.45	0.001869		18.55	0.002782		18.27	0.003677			18.3	0.01054		17.84	0.01648		18.45	0.02137			18.7	9.768		18.81	10.15		19.52	11.64
	17.46	0.001837		17.54	0.002754		17.27	0.003672			17.32	0.01044		16.85	0.01648		17.4	0.02116			17.72	10.17		17.82	10.58		18.51	12.12
	16.47	0.001839		16.55	0.00271		16.3	0.003671			16.32	0.01038		15.93	0.01641		16.41	0.02109			16.73	10.62		16.85	11.03		17.51	12.63
	15.47	0.001797		15.55	0.002698		15.29	0.003787			15.33	0.0103		14.96	0.01635		15.49	0.02091			15.74	11.13		15.89	11.53		16.55	13.18
	14.49	0.00178		14.55	0.002667		14.3	0.003795			14.28	0.01019		13.89	0.01631		14.49	0.02079			14.77	11.68		14.93	12.08		15.56	13.81
	13.51	0.001753		13.56	0.002664		13.26	0.003827			13.3	0.0101		12.9	0.01623		13.49	0.0207			13.81	12.29		13.95	12.7		14.59	14.49
	12.51	0.001706		12.52	0.002697		12.26	0.003814			12.31	0.01006		11.93	0.01624		12.43	0.02054			12.73	13.06		12.99	13.41		13.58	15.29
	11.51	0.001659		11.51	0.002666		11.34	0.003924			11.4	0.009895		10.89	0.01614		11.44	0.0204			11.77	13.86		11.96	14.28		12.58	16.19
	10.47	0.00166		10.51	0.0027		10.29	0.003953			10.33	0.009838		9.903	0.01611		10.45	0.02022			10.9	14.69		11.01	15.19		11.63	17.17
	9.459	0.001615		9.59	0.00275		9.297	0.003936			9.346	0.009738		8.985	0.01602		9.396	0.02			9.922	15.78		10.06	16.26		10.66	18.32
	8.54	0.001637		8.599	0.002798		8.299	0.004048			8.335	0.009661		7.995	0.01596		8.395	0.01987			8.899	17.15		9.085	17.56		9.673	19.74
	7.489	0.00147		7.532	0.00279		7.312	0.004025			7.409	0.009498		6.991	0.01582		7.456	0.01972			7.979	18.61		8.129	19.11		8.743	21.28
	6.505	0.001088		6.539	0.002932		6.33	0.004129			6.307	0.009368		6.008	0.01574		6.469	0.01935			7.029	20.48		7.181	21.01		7.76	23.28
	5.503	6.545e-05		5.618	0.00276		5.267	0.004024			5.388	0.009227		5.007	0.01564		5.457	0.01921			6.049	22.94		6.221	23.41		6.79	25.76
	4.582	-0.02731		4.51	0.002831		4.282	0.004335			4.393	0.009146		4.013	0.01563		4.461	0.01874			5.131	25.99		5.275	26.55		5.885	28.7
	3.846	-0.3664		3.508	0.002759		3.297	0.004287			3.406	0.008927		2.901	0.01549		3.469	0.01836			4.312	29.62		4.41	30.39		4.972	32.6
	3.221	-1.651		2.618	0.001184		2.366	0.004313			2.402	0.008526		2.03	0.01523		2.476	0.01773			3.433	35.19		3.591	35.53		4.103	37.73
	2.745	-4.54		1.686	-0.09867		1.381	0.001372			1.409	0.006694		1.094	0.01477		1.439	0.01662			2.609	43.26		2.753	43.44		3.268	44.82
