# Supplementary material for: Replacement of milk fat by rapeseed oil stabilised emulsion in commercial yogurt
Source: PeerJ. 2023 Dec 11;11:e16441. doi: 10.7717/peerj.16441 (PMC10720406; doi:10.7717/peerj.16441)
Supplement: Supplemental Information 1 [file peerj-11-16441-s001.zip › Kopia Raw Data_Sanka_04 10 22.xlsx]

## Sheet: Graph1
Raw Data				Normalized
Emulsion 25%	Emulsion 50%	Emulsion 75%		Emulsion 25%	Emulsion 50%	Emulsion 75%		min	0.322721
11.4527	10.4439	8.98507		0.131164	0.119276	0.102084		max	85.178
25.1441	11.4322	10.1072		0.292514	0.130923	0.115308		delta	84.8553
12.6981	10.7306	9.05002		0.145841	0.122654	0.102849
34.6877	10.0608	13.5107		0.404983	0.114761	0.155417
48.5011	9.44049	10.1094		0.567771	0.107451	0.115334
15.3384	9.16717	10.2117		0.176956	0.10423	0.116539
10.2308	17.604	8.75257		0.116765	0.203656	0.0993438
16.0943	16.6457	9.43167		0.185865	0.192363	0.107347
34.822	14.5098	17.0792		0.406566	0.167191	0.197471
16.8042	15.5162	8.74889		0.194231	0.179052	0.0993005
33.2021	17.6383	10.1348		0.387476	0.20406	0.115633
17.2353	10.0334	9.61055		0.199311	0.114438	0.109455
16.2322	17.1226	14.038		0.18749	0.197983	0.161631
12.0409	20.368	9.05713		0.138096	0.236229	0.102933
14.2614	22.3473	9.86016		0.164264	0.259555	0.112397
24.2899	9.5457	8.66132		0.282447	0.108691	0.0982685
32.6944	13.7957	8.49649		0.381492	0.158776	0.0963261
15.9402	15.2471	9.07609		0.184049	0.175881	0.103157
14.1819	20.8662	11.1		0.163327	0.2421	0.127008
49.5662	19.5285	13.3923		0.580323	0.226336	0.154022
16.4617	9.31022	10.1585		0.190194	0.105916	0.115912
14.9086	13.4113	11.9325		0.171891	0.154246	0.136819
35.5518	18.6753	8.83027		0.415167	0.216281	0.10026
18.7285	9.32216	9.01453		0.216908	0.106056	0.102431
14.4954	9.52564	11.2939		0.167022	0.108454	0.129293
13.655	14.4342	8.72411		0.157118	0.1663	0.0990084
25.1772	14.9544	9.16073		0.292905	0.172431	0.104154
43.5251	8.84965	12.4148		0.50913	0.100488	0.142502
15.2091	8.89229	8.57603		0.175432	0.10099	0.0972634
18.1868	11.6451	9.35632		0.210524	0.133432	0.106459
11.9826	11.0619	10.3329		0.137409	0.126559	0.117968
35.7344	21.1564	10.8512		0.417318	0.24552	0.124076
14.3556	12.3158	10.4629		0.165374	0.141336	0.119499
11.4215	8.92372	8.66108		0.130796	0.101361	0.0982657
11.4646	9.80368	11.0162		0.131305	0.111731	0.12602
13.1999	13.1246	14.0018		0.151755	0.150867	0.161205
10.0218	10.1092	10.7893		0.114301	0.115332	0.123346
21.6447	9.75776	9.44713		0.251275	0.11119	0.107529
17.1376	19.8303	13.2744		0.19816	0.229892	0.152633
47.4488	10.2125	10.2128		0.55537	0.116549	0.116552
8.72079	14.8531	9.07478		0.0989694	0.171238	0.103141
22.7399	11.7572	10.3006		0.264181	0.134753	0.117587
36.8172	13.3267	11.5034		0.430079	0.153249	0.131762
9.61769	17.2878	8.91919		0.109539	0.19993	0.101307
22.5748	16.0177	11.2841		0.262236	0.184962	0.129177
20.0519	17.6972	8.99017		0.232504	0.204754	0.102144
15.8825	14.2347	11.0794		0.183368	0.163949	0.126765
12.8922	16.3139	9.15211		0.148129	0.188452	0.104052
14.4313	28.9725	11.4554		0.166266	0.337631	0.131196
10.5921	9.08252	10.5381		0.121022	0.103232	0.120386
22.2098	15.2911	8.75587		0.257934	0.176399	0.0993828
14.2519	13.5847	8.70088		0.164152	0.156289	0.0987348
25.2168	12.633	9.26883		0.293372	0.145074	0.105428
16.2189	12.5639	9.68507		0.187333	0.14426	0.110333
34.0026	10.8416	8.56778		0.39691	0.123962	0.0971661
11.5557	14.1662	10.6232		0.132378	0.163143	0.121389
9.9173	11.5182	9.91735		0.11307	0.131936	0.113071
14.8792	17.3658	8.82598		0.171545	0.200849	0.100209
25.9416	16.4563	8.5142		0.301912	0.190131	0.0965348
9.77284	10.9883	9.31276		0.111367	0.125692	0.105946
37.3379	10.3934	10.8519		0.436215	0.11868	0.124084
25.615	19.2654	9.35665		0.298063	0.223235	0.106463
28.4548	11.5581	9.05686		0.33153	0.132407	0.10293
10.1099	10.4302	8.51734		0.11534	0.119114	0.0965717
15.0812	18.4716	11.9989		0.173925	0.21388	0.137601
9.7069	10.1094	11.9334		0.11059	0.115334	0.13683
21.9459	10.8457	8.69684		0.254824	0.124011	0.098687
9.20788	16.943	8.98335		0.10471	0.195867	0.102064
34.1854	17.2185	9.46359		0.399064	0.199113	0.107723
12.1234	9.76099	9.82128		0.139068	0.111228	0.111938
38.9439	9.50978	8.59531		0.455142	0.108267	0.0974905
42.8033	13.7907	8.7474		0.500624	0.158718	0.099283
14.4006	13.5234	8.71389		0.165904	0.155567	0.0988881
8.95764	16.5893	11.9861		0.101761	0.191697	0.137451
12.129	9.24864	8.98249		0.139134	0.10519	0.102053
35.9457	13.6191	9.54903		0.419809	0.156695	0.10873
23.0665	13.6649	9.03122		0.268031	0.157235	0.102628
9.41921	17.0493	12.0384		0.1072	0.197118	0.138066
18.0623	9.30193	12.5091		0.209057	0.105818	0.143613
58.0312	9.37789	13.3785		0.680082	0.106713	0.153859
22.5427	13.3839	10.4519		0.261857	0.153923	0.11937
25.7028	11.0254	9.25618		0.299099	0.126129	0.105279
39.9987	12.1668	9.30254		0.467573	0.139579	0.105825
17.1725	8.96747	9.28781		0.198571	0.101876	0.105652
36.3938	10.8131	9.18248		0.425089	0.123626	0.10441
9.08308	15.1887	9.0099		0.103239	0.175192	0.102376
21.317	9.26188	9.85755		0.247412	0.105346	0.112366
19.3994	10.3412	11.758		0.224814	0.118065	0.134763
13.9727	14.601	9.15335		0.160862	0.168267	0.104067
9.39256	14.1462	9.60243		0.106886	0.162907	0.109359
13.1353	11.1958	10.6939		0.150994	0.128137	0.122222
15.3329	11.3436	12.2734		0.176891	0.129879	0.140836
31.7129	9.09412	12.4124		0.369926	0.103369	0.142474
12.0677	15.1577	11.4316		0.138412	0.174827	0.130915
12.5333	16.2395	9.61532		0.143899	0.187576	0.109511
10.9577	12.7326	11.0782		0.125331	0.146248	0.126751
45.9859	12.2452	9.48476		0.53813	0.140504	0.107973
24.6609	18.6049	12.4782		0.286821	0.215451	0.143249
9.07405	11.1245	9.8733		0.103132	0.127297	0.112551
51.1756	17.7137	9.13531		0.59929	0.204949	0.103854
22.907	18.4942	10.3713		0.26615	0.214147	0.11842
32.8253	18.0002	10.8524		0.383036	0.208325	0.12409
17.9192	9.08427	8.63069		0.20737	0.103253	0.0979076
15.0736	10.8464	10.0245		0.173835	0.12402	0.114333
23.7491	8.96042	8.62484		0.276074	0.101793	0.0978386
37.6519	11.935	13.3149		0.439916	0.136849	0.15311
15.2438	23.745	8.54612		0.175841	0.276026	0.0969109
9.14551	10.0873	8.83109		0.103975	0.115073	0.100269
20.3187	9.6905	9.50034		0.235648	0.110397	0.108156
26.0769	16.2434	8.55793		0.303507	0.187622	0.0970501
24.2686	8.4712	9.06628		0.282197	0.096028	0.103041
22.2805	15.0772	9.92192		0.258768	0.173878	0.113124
11.7944	13.066	8.75203		0.135191	0.150176	0.0993376
9.24622	10.775	12.1889		0.105161	0.123178	0.13984
25.6238	11.8145	9.91804		0.298168	0.135428	0.113079
9.5319	17.433	9.30627		0.108528	0.201641	0.105869
12.4992	9.07203	8.48943		0.143497	0.103109	0.0962428
15.2844	10.1663	9.16423		0.176319	0.116004	0.104195
13.8657	9.36781	13.9398		0.159601	0.106594	0.160474
21.608	18.6995	9.92668		0.250842	0.216566	0.113181
14.5608	19.9279	9.06246		0.167793	0.231043	0.102996
51.8634	27.1643	9.18689		0.607395	0.316322	0.104462
23.9566	22.9891	10.3841		0.27852	0.267118	0.118571
16.8035	8.93301	12.0971		0.194222	0.10147	0.138759
26.0839	15.1866	8.68295		0.303589	0.175167	0.0985234
13.072	21.0989	10.0031		0.150248	0.244842	0.114081
10.8451	14.1237	8.98056		0.124004	0.162642	0.102031
37.9351	9.92383	8.96404		0.443253	0.113147	0.101836
15.5636	18.5458	8.87349		0.17961	0.214755	0.100769
12.0964	15.3834	8.70494		0.13875	0.177487	0.0987826
20.8917	14.4402	8.40161		0.242401	0.166372	0.0952078
12.7508	13.0448	12.988		0.146462	0.149926	0.149258
11.3236	30.9272	8.75426		0.129643	0.360667	0.0993638
38.8638	14.6139	10.5022		0.454198	0.168418	0.119963
13.0487	11.7432	9.07135		0.149973	0.134588	0.103101
18.5495	12.568	13.0137		0.214799	0.144307	0.14956
15.7136	11.217	9.10263		0.181378	0.128387	0.103469
13.0394	9.73367	8.72317		0.149863	0.110906	0.0989974
20.6345	10.8045	10.2388		0.23937	0.123526	0.116858
20.3443	24.2068	9.15437		0.235949	0.281468	0.104079
62.0149	14.2959	9.83265		0.727029	0.164671	0.112072
38.8572	12.0697	10.0087		0.45412	0.138435	0.114147
12.447	14.9586	12.1225		0.142882	0.17248	0.139057
41.1197	28.0918	12.312		0.480784	0.327252	0.141291
16.4917	18.9484	12.2093		0.190548	0.2195	0.14008
44.1606	17.9212	9.68395		0.516619	0.207394	0.11032
53.2955	11.6101	11.3425		0.624272	0.133019	0.129865
15.0574	10.0948	9.99006		0.173645	0.115162	0.113927
23.4225	9.95185	8.63656		0.272226	0.113477	0.0979767
22.2298	14.5141	8.61871		0.258169	0.167243	0.0977664
16.901	9.89733	14.1037		0.195371	0.112835	0.162406
17.993	12.1519	10.9296		0.20824	0.139405	0.124999
11.2845	18.6966	10.9068		0.129182	0.216532	0.12473
31.8318	11.1133	9.79241		0.371328	0.127165	0.111598
20.8323	20.2626	8.68183		0.241701	0.234987	0.0985102
26.2494	9.59845	9.26085		0.30554	0.109312	0.105334
12.4145	13.5885	9.6447		0.142499	0.156334	0.109857
16.6853	12.2353	8.6217		0.192829	0.140387	0.0978016
23.2124	21.4942	9.23068		0.269749	0.249501	0.104978
37.0213	8.88723	9.62622		0.432484	0.100931	0.10964
24.159	16.6741	9.27856		0.280905	0.192697	0.105543
15.1871	10.206	9.34094		0.175174	0.116473	0.106278
50.7417	10.9288	10.119		0.594176	0.12499	0.115446
19.7081	16.0613	8.68912		0.228452	0.185476	0.0985961
13.6077	10.3755	9.21609		0.156561	0.118469	0.104806
11.1986	9.49807	10.5864		0.128169	0.108129	0.120955
15.4944	11.4333	12.2824		0.178795	0.130936	0.140943
24.1972	9.76733	8.51423		0.281355	0.111303	0.0965351
25.317	10.5257	8.54296		0.294551	0.12024	0.0968736
8.95761	13.0333	11.0894		0.10176	0.149792	0.126883
33.5566	10.8066	12.3117		0.391654	0.123551	0.141287
9.56428	15.7668	12.4472		0.10891	0.182004	0.142884
46.7005	9.43976	9.8743		0.546552	0.107442	0.112563
35.8997	14.1262	13.2917		0.419266	0.162671	0.152836
21.0549	9.39632	12.7518		0.244325	0.10693	0.146473
26.0604	10.7411	9.27833		0.303313	0.122778	0.10554
45.1565	9.15267	9.43605		0.528356	0.104059	0.107399
15.0564	13.4247	9.8242		0.173633	0.154403	0.111973
11.2884	10.2848	8.65205		0.129229	0.117401	0.0981592
9.58622	11.7288	8.74857		0.109168	0.134418	0.0992967
33.6442	11.5253	12.0475		0.392686	0.132019	0.138174
22.6443	22.2664	9.54231		0.263054	0.258602	0.108651
20.6569	16.9733	10.9598		0.239634	0.196224	0.125355
10.6648	13.3222	8.51734		0.121879	0.153196	0.0965717
11.6329	10.1006	11.8586		0.133288	0.11523	0.135948
17.009	9.90355	8.72461		0.196645	0.112908	0.0990143
14.5166	13.3877	9.61783		0.167272	0.153968	0.109541
14.6626	11.7105	11.8296		0.168993	0.134202	0.135606
17.1032	9.95508	10.7922		0.197754	0.113515	0.123381
19.5769	18.1192	10.7803		0.226906	0.209728	0.12324
21.5481	12.0954	9.4543		0.250137	0.138738	0.107614
39.8744	9.34032	10.5786		0.466107	0.10627	0.120864
22.6836	15.547	9.468		0.263518	0.179415	0.107775
16.3373	21.617	8.91652		0.188728	0.250948	0.101276
59.851	11.9577	9.36562		0.701527	0.137115	0.106569
11.7604	15.4033	10.663		0.13479	0.177721	0.121858
21.705	8.60223	9.23032		0.251985	0.0975722	0.104974
10.2587	12.0545	9.49297		0.117094	0.138257	0.108069
14.9712	13.4777	8.92902		0.172629	0.155028	0.101423
9.10645	10.0243	9.07609		0.103514	0.114331	0.103157
12.4287	20.4695	8.6		0.142666	0.237425	0.0975459
21.436	14.7491	10.378		0.248815	0.170012	0.118499
19.1478	8.76856	9.45402		0.221849	0.0995323	0.10761
28.7039	9.56753	10.5033		0.334465	0.108948	0.119976
22.5703	23.6633	9.54802		0.262183	0.275063	0.108718
20.1678	9.20401	10.1196		0.23387	0.104664	0.115455
29.7486	18.947	8.98644		0.346777	0.219483	0.1021
22.9756	11.1296	10.8651		0.266959	0.127357	0.12424
21.2892	17.9854	10.4286		0.247085	0.20815	0.119095
9.52746	9.8609	10.5526		0.108476	0.112405	0.120556
18.4565	15.0175	8.70878		0.213703	0.173175	0.0988278
13.5705	9.60446	8.94429		0.156122	0.109383	0.101603
22.5264	20.4352	11.2165		0.261665	0.237021	0.128381
12.8236	18.4061	8.65907		0.14732	0.213109	0.0982419
35.3741	14.7556	12.2276		0.413073	0.170088	0.140297
46.1306	14.1267	9.76305		0.539836	0.162676	0.111252
46.1096	17.5351	9.39057		0.539588	0.202843	0.106863
43.5325	9.90441	9.87626		0.509217	0.112918	0.112586
14.8983	9.7674	8.53047		0.171769	0.111303	0.0967265
24.1747	15.4448	8.69321		0.28109	0.17821	0.0986443
28.8548	9.3994	8.68441		0.336244	0.106967	0.0985406
23.9827	20.4507	8.86823		0.278828	0.237203	0.100707
13.3061	12.9305	11.3694		0.153006	0.14858	0.130183
36.0985	9.18248	15.0826		0.421609	0.10441	0.173941
14.6139	11.2073	10.5206		0.168419	0.128273	0.12018
13.354	21.7191	9.72403		0.153571	0.252151	0.110792
49.9192	9.88337	10.3713		0.584483	0.11267	0.11842
43.6044	11.8331	9.13505		0.510065	0.135647	0.103851
33.6663	18.0569	9.48251		0.392946	0.208994	0.107946
22.4047	9.51671	9.6198		0.260231	0.108349	0.109564
21.8871	12.4394	11.9597		0.254132	0.142792	0.137139
21.6822	10.915	12.9379		0.251716	0.124828	0.148667
11.7529	9.5228	12.1223		0.134702	0.108421	0.139056
23.6099	14.9243	12.6511		0.274434	0.172076	0.145287
24.908	11.9663	9.9446		0.289732	0.137217	0.113392
23.5148	10.202	10.7261		0.273313	0.116425	0.122601
18.1941	10.7163	10.9614		0.210611	0.122486	0.125374
29.7991	12.4994	12.5872		0.347372	0.1435	0.144534
14.4326	9.31008	11.0528		0.166282	0.105914	0.126451
40.134	9.80143	13.7347		0.469167	0.111704	0.158057
22.7241	14.6207	10.6798		0.263996	0.168499	0.122056
18.4461	13.8223	13.9966		0.21358	0.15909	0.161143
29.1422	14.4906	12.5105		0.339631	0.166966	0.14363
28.5124	9.73206	9.80811		0.332209	0.110887	0.111783
31.4748	26.1283	13.1087		0.36712	0.304113	0.150679
39.8623	10.4987	15.0213		0.465965	0.119922	0.173219
32.1373	11.4264	9.54801		0.374928	0.130855	0.108718
20.0437	11.9698	8.75587		0.232407	0.137259	0.0993828
18.0551	14.4427	13.468		0.208973	0.166401	0.154914
25.8779	10.9409	14.9528		0.301162	0.125133	0.172412
18.7016	10.3302	8.8695		0.216591	0.117936	0.100722
15.8984	14.8716	11.8439		0.183556	0.171456	0.135775
25.7645	14.9002	8.83406		0.299826	0.171793	0.100304
27.7199	17.5292	11.5062		0.322869	0.202775	0.131795
16.9304	9.62901	9.45402		0.195718	0.109673	0.10761
27.1599	11.1224	10.6824		0.31627	0.127272	0.122086
10.3073	9.28826	11.6139		0.117666	0.105657	0.133064
35.6966	9.02549	8.79191		0.416873	0.10256	0.0998074
25.9094	13.0118	8.65213		0.301533	0.149538	0.0981602
17.1349	11.3938	8.64695		0.198127	0.13047	0.0980991
49.3464	9.2218	10.1762		0.577732	0.104874	0.116121
46.6355	9.02495	10.3509		0.545785	0.102554	0.11818
38.8099	11.6217	13.1703		0.453562	0.133156	0.151405
38.8902	14.4947	9.28781		0.454509	0.167013	0.105652
16.6104	10.105	8.5142		0.191947	0.115282	0.0965348
49.9732	12.7928	9.58616		0.58512	0.146957	0.109168
22.4046	13.7095	9.99344		0.26023	0.15776	0.113967
26.0289	13.8799	12.4326		0.302942	0.159768	0.142712
12.7619	10.4876	12.0308		0.146593	0.119791	0.137977
9.55517	10.2151	9.39236		0.108802	0.11658	0.106884
10.4229	13.2574	9.78364		0.119029	0.152433	0.111495
29.2215	9.00047	10.8209		0.340566	0.102265	0.123719
15.3736	9.0204	10.7537		0.177371	0.1025	0.122927
16.3021	10.202	11.7271		0.188313	0.116425	0.134398
9.39266	18.5014	11.2738		0.106887	0.214231	0.129056
33.8892	9.72761	9.34293		0.395573	0.110834	0.106301
39.6216	23.2955	9.07478		0.463128	0.270729	0.103141
16.9509	17.2344	8.66378		0.19596	0.1993	0.0982975
17.8529	9.89418	8.71389		0.20659	0.112797	0.0988881
13.3607	18.3505	10.4529		0.15365	0.212453	0.119381
14.3066	19.2006	9.22475		0.164797	0.222472	0.104908
24.8491	18.6691	9.41775		0.289038	0.216207	0.107183
39.2079	12.0295	9.81101		0.458253	0.137961	0.111817
24.6794	10.3283	12.6859		0.287038	0.117914	0.145697
28.3076	15.8991	9.42185		0.329795	0.183564	0.107231
9.47439	10.59	9.06776		0.10785	0.120998	0.103058
30.1004	12.8154	8.81244		0.350923	0.147223	0.100049
17.233	10.0452	10.9079		0.199284	0.114577	0.124744
20.6283	13.6434	12.3284		0.239297	0.156981	0.141484
20.1828	11.6024	9.9037		0.234047	0.132929	0.11291
10.1767	10.7646	11.2236		0.116127	0.123055	0.128465
53.5804	12.279	9.03874		0.62763	0.140902	0.102716
11.9706	11.1623	11.6042		0.137268	0.127742	0.13295
27.4111	9.28342	9.13016		0.31923	0.1056	0.103794
22.7381	10.8865	8.71641		0.26416	0.124491	0.0989178
21.5722	9.53559	9.18127		0.25042	0.108572	0.104396
47.5284	10.3316	13.3171		0.556308	0.117952	0.153136
46.0013	13.9536	8.55458		0.538311	0.160637	0.0970106
28.4238	14.9608	10.3852		0.331165	0.172506	0.118584
36.281	16.2885	11.1089		0.42376	0.188154	0.127113
49.4281	17.8649	9.34652		0.578696	0.20673	0.106343
51.0707	15.3364	9.38939		0.598053	0.176932	0.106849
12.0217	23.5411	10.2822		0.137869	0.273623	0.117371
33.1654	15.3282	8.60639		0.387044	0.176836	0.0976212
9.7534	12.8478	9.78364		0.111138	0.147605	0.111495
30.5989	14.6404	11.0595		0.356798	0.168731	0.126531
13.11	20.6951	10.5661		0.150695	0.240083	0.120716
13.4481	9.11067	10.3637		0.154679	0.103564	0.118331
24.3897	10.6557	9.51818		0.283624	0.121772	0.108366
8.96728	9.24954	13.4253		0.101874	0.105201	0.154411
23.2812	9.11515	9.57262		0.27056	0.103617	0.109008
31.8854	13.998	10.5704		0.371959	0.16116	0.120766
29.332	15.5301	9.90858		0.341868	0.179216	0.112967
21.3203	8.90782	11.9326		0.247452	0.101173	0.13682
14.4717	15.0418	12.4849		0.166742	0.173461	0.143328
28.4957	11.7357	8.95562		0.332013	0.134499	0.101737
13.964	12.1657	8.71389		0.16076	0.139567	0.0988881
10.1489	10.6309	9.77042		0.1158	0.121479	0.111339
12.6859	12.0995	9.74116		0.145698	0.138787	0.110994
18.4825	9.13044	10.3068		0.214009	0.103797	0.11766
25.7857	9.1375	9.86437		0.300075	0.10388	0.112446
31.8356	11.4433	17.1269		0.371372	0.131054	0.198034
37.9064	13.9471	9.00008		0.442915	0.16056	0.102261
39.7323	9.70647	8.78528		0.464433	0.110585	0.0997294
18.7791	10.6596	11.5481		0.217504	0.121818	0.132289
30.3694	31.5237	9.36838		0.354093	0.367697	0.106601
20.5334	9.00338	8.74869		0.238178	0.1023	0.0992981
26.9847	14.563	10.5161		0.314205	0.167818	0.120127
25.1335	17.474	12.4738		0.29239	0.202123	0.143198
33.3045	12.3132	10.8575		0.388683	0.141305	0.12415
11.3954	11.9038	8.48943		0.130489	0.136481	0.0962428
42.1841	9.70609	11.1391		0.493327	0.110581	0.127469
13.8959	9.90043	9.69963		0.159957	0.112871	0.110505
18.4236	14.3186	10.6656		0.213315	0.164939	0.121889
29.67	12.2255	12.5535		0.345851	0.140271	0.144137
16.2589	9.16525	11.3147		0.187805	0.104207	0.129538
17.9535	13.8661	10.8617		0.207775	0.159606	0.1242
9.14951	9.71421	9.42343		0.104022	0.110677	0.10725
44.8473	14.6585	8.52906		0.524712	0.168944	0.0967098
16.3379	9.70813	12.1777		0.188735	0.110605	0.139708
22.9354	16.1485	10.3733		0.266485	0.186503	0.118443
17.1515	11.6025	13.271		0.198324	0.132929	0.152592
45.3848	9.17494	13.6002		0.531046	0.104321	0.156472
32.7577	9.03791	10.5361		0.382239	0.102707	0.120362
12.1104	14.3807	10.2117		0.138915	0.16567	0.116539
31.6541	10.2809	14.6513		0.369234	0.117354	0.168859
50.1778	15.7185	15.0643		0.587531	0.181436	0.173726
24.5534	11.4561	12.456		0.285553	0.131205	0.142988
18.2276	11.2581	10.3463		0.211004	0.128871	0.118125
37.801	15.9119	12.0107		0.441673	0.183714	0.13774
19.4464	17.8667	9.2586		0.225368	0.206752	0.105307
10.3248	9.28822	11.0021		0.117872	0.105656	0.125854
12.8297	11.924	10.8747		0.147392	0.136719	0.124352
11.304	9.72268	11.8804		0.129412	0.110776	0.136205
24.457	15.7601	9.85569		0.284417	0.181926	0.112344
17.9927	28.3335	10.7109		0.208237	0.3301	0.122422
19.1504	13.0464	9.58616		0.22188	0.149946	0.109168
19.9909	9.02	11.363		0.231786	0.102495	0.130107
19.6699	9.15472	12.3622		0.228002	0.104083	0.141882
10.191	11.2991	9.59663		0.116295	0.129354	0.109291
14.5796	10.7483	9.47312		0.168014	0.122863	0.107835
20.2216	11.5312	9.30669		0.234504	0.13209	0.105874
15.1179	8.91933	11.5511		0.174358	0.101309	0.132324
51.1195	15.5668	11.8378		0.598628	0.179648	0.135702
36.1683	11.0295	9.9921		0.422432	0.126177	0.113951
27.4047	9.23555	8.9252		0.319155	0.105036	0.101378
31.9867	9.7375	9.23025		0.373153	0.110951	0.104973
22.232	13.3379	9.18248		0.258196	0.153381	0.10441
21.0302	36.2101	9.18664		0.244033	0.422925	0.104459
21.4304	9.295	9.07478		0.248749	0.105736	0.103141
13.4163	9.68346	11.0931		0.154305	0.110314	0.126926
22.7983	9.17488	16.6809		0.264869	0.104321	0.192778
25.4672	10.3932	9.16262		0.296322	0.118678	0.104176
46.0557	14.8593	12.8772		0.538953	0.171311	0.147952
41.0932	9.58986	10.3591		0.480471	0.109211	0.118277
19.3423	18.3203	9.99006		0.224141	0.212098	0.113927
32.4383	10.5581	9.98517		0.378475	0.120621	0.11387
12.5995	9.19917	9.13045		0.144679	0.104607	0.103797
37.8639	11.4419	11.1418		0.442415	0.131037	0.1275
33.1328	9.97057	10.4492		0.386659	0.113698	0.119338
29.2105	22.8735	11.5859		0.340436	0.265756	0.132734
19.6398	21.4955	8.49774		0.227648	0.249517	0.0963408
18.4326	22.0395	10.1993		0.213421	0.255928	0.116393
12.636	10.273	9.92639		0.145109	0.117262	0.113177
24.0182	9.79883	8.77317		0.279245	0.111674	0.0995866
18.7148	10.165	12.4092		0.216747	0.115989	0.142436
32.2184	9.4541	10.4543		0.375884	0.107611	0.119398
21.3347	11.7535	9.035		0.247621	0.134709	0.102672
17.7207	15.0511	17.0314		0.205031	0.173571	0.196909
40.8623	11.9363	9.75162		0.477749	0.136863	0.111117
33.3092	20.5853	9.94855		0.388738	0.23879	0.113438
19.1641	10.4592	8.5592		0.222041	0.119457	0.097065
12.4199	17.8671	8.7474		0.142562	0.206756	0.099283
34.3523	11.1311	10.2291		0.401031	0.127374	0.116744
13.4952	8.72093	9.6633		0.155235	0.0989709	0.110077
44.6825	19.8012	8.53684		0.52277	0.22955	0.0968015
22.9543	8.84574	8.85422		0.266708	0.100442	0.100542
15.0961	18.3938	10.0816		0.1741	0.212964	0.115006
16.277	8.8695	10.221		0.188018	0.100722	0.116649
52.0967	13.7214	9.54001		0.610145	0.1579	0.108624
12.6602	22.9053	9.03874		0.145395	0.26613	0.102716
16.9718	13.8399	10.5704		0.196206	0.159297	0.120766
35.8259	16.4332	9.85155		0.418397	0.189858	0.112295
19.0057	13.9133	9.49343		0.220174	0.160162	0.108075
18.3952	16.932	9.42889		0.21298	0.195736	0.107314
42.5472	11.3437	11.8278		0.497606	0.129879	0.135585
27.6842	30.3006	10.2671		0.322449	0.353283	0.117192
8.98593	17.3325	10.8575		0.102094	0.200456	0.12415
19.1258	10.5859	12.4586		0.22159	0.120949	0.143019
12.2441	10.7137	9.51818		0.14049	0.122455	0.108366
26.6636	16.9849	8.57036		0.310422	0.19636	0.0971965
21.9455	10.4425	9.9818		0.25482	0.119259	0.11383
9.66001	13.562	13.5985		0.110038	0.156021	0.156453
21.7207	16.6932	12.2752		0.25217	0.192922	0.140858
27.3119	9.0963	9.42837		0.318061	0.103395	0.107308
17.5024	22.8364	9.6447		0.202459	0.265319	0.109857
29.4441	8.54513	12.0373		0.343189	0.0968992	0.138054
11.9842	9.05347	12.2204		0.137428	0.10289	0.140212
9.45588	10.3331	11.5324		0.107632	0.11797	0.132104
23.987	21.9362	10.3375		0.278878	0.254709	0.118022
12.1807	9.60083	9.51015		0.139743	0.10934	0.108272
36.4948	13.9592	12.8487		0.426279	0.160703	0.147615
36.6066	16.5364	8.74597		0.427598	0.191075	0.099266
23.1732	24.0037	13.1168		0.269287	0.279075	0.150775
26.0399	9.47119	9.17091		0.303071	0.107813	0.104274
16.4185	9.13236	10.2388		0.189686	0.10382	0.116858
16.7544	9.22552	10.4139		0.193644	0.104917	0.118922
12.7622	11.7548	8.67281		0.146597	0.134724	0.0984039
26.7976	9.76657	8.95655		0.312	0.111294	0.101748
28.1092	18.3198	8.53307		0.327458	0.212092	0.0967571
25.3276	8.72308	8.46108		0.294677	0.0989964	0.0959087
15.4184	16.8203	12.1173		0.177899	0.19442	0.138996
29.9137	13.8858	8.56593		0.348723	0.159838	0.0971443
18.8707	16.9057	8.58827		0.218584	0.195427	0.0974076
17.5401	11.6466	9.88293		0.202903	0.13345	0.112665
17.7444	13.1293	10.1578		0.205311	0.150922	0.115904
24.4928	10.5253	11.2225		0.284839	0.120235	0.128451
37.1055	15.0564	8.9999		0.433476	0.173633	0.102259
10.0498	19.3692	9.52155		0.114631	0.224458	0.108406
11.0323	10.4161	9.65368		0.12621	0.118948	0.109963
32.915	15.2911	10.8014		0.384093	0.176398	0.123489
30.6378	24.5432	17.227		0.357256	0.285432	0.199213
46.5709	10.424	11.8321		0.545024	0.119041	0.135636
16.6869	10.7355	9.07992		0.192849	0.122712	0.103202
29.2742	15.1511	9.47051		0.341186	0.174749	0.107805
31.5932	17.0956	9.61388		0.368516	0.197665	0.109494
21.7364	9.84225	9.72218		0.252355	0.112185	0.110771
14.9114	18.1867	9.65552		0.171925	0.210523	0.109985
20.7951	14.286	8.75587		0.241263	0.164554	0.0993828
13.9966	15.5668	8.51734		0.161143	0.179648	0.0965717
15.5829	14.554	13.8361		0.179838	0.167712	0.159253
23.5115	11.9432	8.79191		0.273274	0.136945	0.0998074
19.0593	9.12436	13.4502		0.220806	0.103725	0.154705
26.3781	8.8758	16.7539		0.307057	0.100796	0.193637
30.233	9.37814	11.2369		0.352486	0.106716	0.128621
9.10001	9.63712	11.0644		0.103438	0.109768	0.126588
38.8291	12.4992	9.8035		0.453789	0.143497	0.111729
24.7736	11.8786	10.665		0.288149	0.136183	0.121881
17.6793	9.66716	9.74935		0.204544	0.110122	0.111091
13.2645	14.3057	14.9795		0.152516	0.164786	0.172727
41.6685	9.11064	9.52859		0.487251	0.103564	0.108489
29.9214	8.55862	12.6274		0.348814	0.0970582	0.145007
22.6872	16.8057	9.49462		0.26356	0.194248	0.108089
22.4857	13.8533	11.4731		0.261185	0.159455	0.131404
26.4929	11.6616	8.91043		0.308409	0.133626	0.101204
8.88359	12.6448	9.78363		0.100888	0.145212	0.111495
21.1608	9.68218	10.2671		0.245573	0.110299	0.117192
21.3736	9.61562	9.4288		0.248079	0.109515	0.107313
37.5206	15.4889	10.251		0.438369	0.17873	0.117003
22.3321	10.0937	10.911		0.259376	0.115148	0.12478
27.8061	23.5743	9.29838		0.323886	0.274015	0.105776
13.0864	11.0349	8.60005		0.150418	0.12624	0.0975465
27.1271	8.84249	11.0034		0.315884	0.100404	0.125869
33.8831	16.1444	11.4937		0.395501	0.186454	0.131647
20.2463	10.1864	12.0498		0.234795	0.116241	0.138201
26.2898	15.1327	9.10448		0.306016	0.174532	0.103491
22.1603	34.473	11.1939		0.257351	0.402453	0.128115
49.6572	22.6712	9.30972		0.581396	0.263371	0.10591
24.2836	10.2818	11.357		0.282374	0.117365	0.130037
20.3892	11.1012	9.40451		0.236479	0.127022	0.107027
15.3742	12.9132	9.05822		0.177378	0.148376	0.102946
10.0912	13.4014	17.4534		0.115119	0.154129	0.201881
13.8018	16.8263	10.8014		0.158848	0.194491	0.123489
24.7997	15.7304	10.3211		0.288456	0.181576	0.117828
19.1574	13.4777	9.29326		0.221962	0.155028	0.105716
16.5047	10.5811	8.73593		0.190701	0.120892	0.0991478
27.5434	11.0718	14.9961		0.320789	0.126676	0.172922
9.07135	17.6665	10.251		0.103101	0.204393	0.117003
22.5725	11.5537	10.2669		0.262209	0.132354	0.11719
10.1384	9.22552	8.482		0.115675	0.104918	0.0961552
11.1641	11.8422	10.5581		0.127763	0.135754	0.120622
48.0606	17.4765	15.7427		0.56258	0.202153	0.181721
43.8597	9.46606	10.9662		0.513074	0.107752	0.125431
44.8964	8.74889	9.04871		0.525291	0.0993005	0.102834
25.2226	16.5941	8.59744		0.293439	0.191755	0.0975157
21.322	9.08568	10.3909		0.247471	0.10327	0.118651
32.2911	11.7645	11.6094		0.376741	0.134839	0.133012
17.3459	10.086	11.8485		0.200614	0.115058	0.135829
31.752	10.5521	8.7474		0.370387	0.120551	0.099283
43.4868	9.12796	8.61661		0.508679	0.103768	0.0977416
30.1227	14.7505	9.07135		0.351186	0.170028	0.103101
27.2654	10.4187	10.0361		0.317514	0.118979	0.11447
32.2796	8.62114	10.912		0.376604	0.097795	0.124792
16.8906	17.8708	8.84037		0.195248	0.2068	0.100379
33.994	21.7566	8.81762		0.396808	0.252593	0.10011
32.3752	10.4914	14.7803		0.377731	0.119836	0.170379
14.8293	9.96383	10.5874		0.170957	0.113618	0.120967
14.7701	12.8921	12.1149		0.170259	0.148128	0.138968
23.455	14.7621	10.1596		0.272609	0.170165	0.115925
13.5161	11.4458	8.75587		0.155481	0.131083	0.0993828
22.8908	11.0036	9.77954		0.26596	0.125871	0.111446
13.2107	15.4774	13.3014		0.151882	0.178594	0.152951
12.1279	9.84857	10.2792		0.139121	0.11226	0.117335
20.6081	10.173	15.3373		0.239059	0.116084	0.176943
19.7203	14.1347	9.60171		0.228597	0.162771	0.109351
24.8796	11.1967	9.05127		0.289398	0.128147	0.102864
13.2376	16.445	9.49297		0.152199	0.189997	0.108069
15.0058	13.3944	9.42078		0.173037	0.154047	0.107219
14.2681	12.3994	11.2716		0.164343	0.142321	0.129029
41.528	9.98876	17.5996		0.485595	0.113912	0.203604
15.9216	15.1632	9.00236		0.18383	0.174891	0.102288
58.9722	10.8004	14.5195		0.691171	0.123477	0.167306
38.9477	12.5326	12.0261		0.455187	0.143891	0.137921
13.5874	18.0865	9.77577		0.156321	0.209342	0.111402
12.0693	8.56029	12.4246		0.138431	0.0970778	0.142617
17.152	9.42835	8.4925		0.198329	0.107308	0.096279
49.0327	12.1099	34.9225		0.574037	0.138909	0.407751
23.3146	9.89895	9.44677		0.270954	0.112854	0.107525
30.1248	20.6016	10.652		0.351211	0.238982	0.121728
11.6495	10.3085	10.2657		0.133483	0.117681	0.117176
44.6386	14.6819	9.43167		0.522252	0.16922	0.107347
19.7227	12.0831	9.94104		0.228624	0.138593	0.11335
21.8149	10.0661	10.1357		0.25328	0.114823	0.115644
18.1862	22.6041	10.8347		0.210517	0.262581	0.123881
29.1121	9.41775	10.2466		0.339277	0.107183	0.11695
18.3407	8.98015	9.17284		0.212338	0.102026	0.104297
20.3959	22.9662	12.5261		0.236558	0.266848	0.143814
31.0369	9.02831	10.6361		0.36196	0.102593	0.12154
17.0719	9.57275	9.52525		0.197385	0.109009	0.10845
14.5991	20.0524	14.6669		0.168244	0.23251	0.169043
13.4771	10.7707	9.42634		0.155021	0.123127	0.107284
20.2366	14.4317	16.0676		0.234681	0.166271	0.18555
10.2855	16.289	11.0276		0.117409	0.188159	0.126155
24.6248	11.7102	8.6		0.286395	0.134199	0.0975459
13.6435	11.1696	9.17803		0.156982	0.127828	0.104358
19.8201	12.1272	9.07281		0.229772	0.139113	0.103118
26.5359	10.6308	12.5683		0.308916	0.121478	0.144312
39.0781	9.89849	10.4916		0.456723	0.112848	0.119838
30.4939	9.83272	8.48088		0.35556	0.112073	0.0961421
60.3123	16.4825	9.98966		0.706964	0.190439	0.113923
11.3736	23.8441	8.61311		0.130233	0.277194	0.0977003
12.0215	13.6979	9.11063		0.137867	0.157623	0.103564
40.9974	14.9459	10.2667		0.479342	0.172331	0.117188
22.4231	9.84049	9.15832		0.260448	0.112165	0.104125
39.7707	8.88971	10.4444		0.464886	0.10096	0.119282
13.8754	12.8337	11.9055		0.159715	0.147439	0.1365
47.2149	10.8453	8.78868		0.552613	0.124006	0.0997694
30.9737	15.1778	9.94932		0.361215	0.175064	0.113447
28.2384	12.1213	14.9641		0.32898	0.139044	0.172545
21.7957	19.7477	9.10448		0.253054	0.228919	0.103491
20.8714	10.0844	13.9165		0.242162	0.115039	0.160199
15.4528	11.0589	9.74818		0.178305	0.126524	0.111077
17.079	9.68424	8.48068		0.197468	0.110323	0.0961397
25.9369	10.4061	11.6915		0.301857	0.11883	0.133979
44.4658	16.6567	11.6751		0.520217	0.192492	0.133785
17.3333	10.3542	9.10232		0.200466	0.118218	0.103466
14.678	17.2785	10.7945		0.169173	0.19982	0.123408
20.6633	12.7265	12.0185		0.239709	0.146175	0.137833
23.6983	18.9658	8.40593		0.275476	0.219704	0.0952587
15.6134	11.2445	8.85577		0.180197	0.128711	0.10056
28.7349	14.6692	13.0985		0.334831	0.16907	0.15056
15.2222	15.2482	11.2445		0.175587	0.175894	0.128711
54.7761	9.5933	10.9954		0.641721	0.109252	0.125775
26.1289	8.69602	8.5699		0.30412	0.0986775	0.0971912
43.3113	9.24758	8.89618		0.506611	0.105177	0.101036
24.176	10.872	9.24527		0.281105	0.124321	0.10515
47.06	9.38044	9.15335		0.550789	0.106743	0.104067
16.3747	14.5277	10.3842		0.189169	0.167403	0.118573
33.5374	14.6518	14.5661		0.391427	0.168865	0.167855
15.416	9.4843	12.2995		0.177871	0.107967	0.141143
12.8235	10.3868	11.0113		0.147319	0.118603	0.125963
45.4112	16.8166	9.41146		0.531357	0.194377	0.107109
27.5736	15.6101	8.68441		0.321145	0.180158	0.0985406
15.6587	9.6055	8.67483		0.180731	0.109395	0.0984277
15.0593	12.9082	9.28635		0.173667	0.148317	0.105634
20.5742	10.8833	9.66837		0.238659	0.124454	0.110136
22.4145	14.589	11.0908		0.260346	0.168125	0.1269
56.4243	10.0151	9.27423		0.661144	0.114222	0.105491
10.4714	13.2494	9.33461		0.119599	0.152338	0.106203
14.4828	14.797	16.6582		0.166873	0.170576	0.19251
30.0318	10.6951	10.4406		0.350114	0.122236	0.119237
17.5563	14.8022	8.7769		0.203093	0.170637	0.0996306
27.668	9.84205	9.68551		0.322258	0.112183	0.110338
35.6731	10.229	10.7485		0.416597	0.116743	0.122865
18.512	18.899	13.3063		0.214356	0.218918	0.153008
12.2635	15.1878	9.26558		0.140719	0.175182	0.10539
29.4211	8.74597	10.8665		0.342918	0.099266	0.124256
20.5543	14.8881	8.83371		0.238425	0.17165	0.1003
17.1646	11.4612	14.6062		0.198478	0.131264	0.168327
14.4611	15.6302	14.2353		0.166617	0.180395	0.163956
18.1083	15.4925	10.1121		0.209599	0.178773	0.115366
13.5629	10.5391	9.35996		0.156033	0.120398	0.106502
12.6552	17.3765	11.0142		0.145335	0.200975	0.125996
13.3318	11.4551	8.62093		0.153309	0.131192	0.0977925
34.0419	20.1282	9.78689		0.397373	0.233403	0.111533
24.3705	10.1261	11.2417		0.283398	0.115531	0.128678
13.0782	10.2315	9.49343		0.150321	0.116773	0.108075
13.6607	12.7467	8.42577		0.157185	0.146414	0.0954926
19.482	8.73188	9.27913		0.225788	0.0991001	0.105549
32.6776	12.8897	9.8035		0.381295	0.148099	0.111729
23.8295	18.2714	9.20891		0.277022	0.211521	0.104722
19.0106	11.1243	11.3679		0.220233	0.127294	0.130165
28.6499	14.4917	8.69321		0.333829	0.166978	0.0986443
58.0103	10.0448	11.9486		0.679835	0.114572	0.137008
15.142	8.52187	10.4721		0.174642	0.0966251	0.119608
28.4299	14.7658	9.12466		0.331237	0.170209	0.103729
12.75	9.91251	10.5991		0.146453	0.113013	0.121105
34.4992	9.08591	10.1513		0.402762	0.103272	0.115827
16.3139	9.96948	9.10805		0.188452	0.113685	0.103533
13.6325	13.7497	9.60854		0.156852	0.158233	0.109431
30.398	10.0221	10.5393		0.35443	0.114305	0.1204
19.3271	9.105	9.33779		0.223962	0.103497	0.106241
9.90806	9.27608	10.4604		0.112961	0.105513	0.11947
39.1582	11.2592	14.0214		0.457667	0.128884	0.161436
15.3566	15.9205	12.5887		0.17717	0.183817	0.144552
26.8049	9.41076	9.49807		0.312087	0.1071	0.108129
18.0283	20.9205	9.48359		0.208656	0.24274	0.107959
15.026	12.5114	9.32904		0.173275	0.143641	0.106137
40.5662	8.83459	11.9905		0.47426	0.10031	0.137503
46.41	11.787	9.29838		0.543128	0.135104	0.105776
22.3031	14.6641	8.51423		0.259033	0.169009	0.0965351
16.2754	14.837	9.99708		0.187999	0.171048	0.11401
58.0237	9.70478	11.1359		0.679993	0.110565	0.12743
12.2486	9.19835	9.39236		0.140544	0.104597	0.106884
22.5112	16.9866	13.9481		0.261486	0.19638	0.160571
15.8514	14.723	8.64695		0.183002	0.169704	0.0980991
11.2671	11.8325	9.70413		0.128977	0.135641	0.110558
18.1906	12.7924	10.4789		0.210568	0.146952	0.119688
14.3463	11.6301	8.54612		0.165265	0.133255	0.0969109
45.002	14.4327	8.63188		0.526535	0.166283	0.0979216
45.9733	10.9341	9.19835		0.537982	0.125052	0.104597
12.0475	8.92407	9.03177		0.138173	0.101365	0.102634
50.8946	15.6835	10.0657		0.595978	0.181023	0.114818
25.9109	9.04886	8.89618		0.301551	0.102836	0.101036
26.7662	22.4982	9.52525		0.311631	0.261333	0.10845
9.74087	17.1852	8.73056		0.110991	0.198721	0.0990845
36.3363	14.281	8.87209		0.424412	0.164495	0.100752
21.4627	15.1686	11.8605		0.24913	0.174956	0.13597
32.4799	9.56898	9.26845		0.378966	0.108965	0.105423
24.3065	11.3007	8.62482		0.282644	0.129373	0.0978384
12.6623	11.6951	10.9011		0.145419	0.134021	0.124664
35.5034	12.0998	11.6789		0.414596	0.13879	0.13383
14.9155	10.9639	8.68509		0.171973	0.125404	0.0985486
34.2458	9.95708	12.4014		0.399776	0.113539	0.142345
17.7872	10.3484	11.6205		0.205815	0.11815	0.133142
18.7976	13.7652	8.98099		0.217723	0.158417	0.102036
61.9165	16.607	9.47419		0.725869	0.191907	0.107848
13.0989	8.66859	8.87349		0.150564	0.0983541	0.100769
47.2654	11.8667	8.94121		0.553209	0.136043	0.101567
12.6485	18.0103	9.15466		0.145256	0.208444	0.104082
13.8386	14.1888	11.5777		0.159281	0.163409	0.132637
29.5248	14.1814	9.58844		0.34414	0.163321	0.109194
13.9536	11.2551	10.9041		0.160637	0.128835	0.124699
11.8579	10.1563	11.6963		0.13594	0.115887	0.134036
22.4542	15.1948	9.88465		0.260815	0.175264	0.112685
27.5007	16.5249	10.198		0.320287	0.190939	0.116378
20.9601	15.8909	10.7939		0.243207	0.183467	0.123401
10.9374	13.8384	11.89		0.125091	0.159279	0.136317
15.0367	11.8333	8.84915		0.173401	0.13565	0.100482
19.6026	8.9524	8.62484		0.227209	0.101699	0.0978386
21.1858	12.0624	8.8593		0.245867	0.138349	0.100602
32.2528	10.7175	9.559		0.376289	0.1225	0.108847
15.7906	10.5732	9.5558		0.182286	0.1208	0.10881
14.5	14.9569	8.63521		0.167076	0.17246	0.0979608
21.3362	14.3399	8.77306		0.247639	0.165189	0.0995854
14.2275	15.9744	12.1592		0.163864	0.184451	0.13949
16.5097	8.84805	9.38227		0.190759	0.100469	0.106765
9.17939	15.6985	9.14824		0.104374	0.1812	0.104007
23.2148	9.69705	8.5089		0.269778	0.110474	0.0964722
26.8885	16.9534	8.7474		0.313072	0.195989	0.099283
31.9505	16.5004	8.8256		0.372726	0.190651	0.100204
54.0587	10.6471	10.9567		0.633267	0.121671	0.125319
9.72059	8.65381	11.299		0.110752	0.09818	0.129353
50.4057	9.02396	10.5532		0.590217	0.102542	0.120564
27.915	11.8535	9.38541		0.325169	0.135888	0.106802
32.7411	16.6217	12.0944		0.382044	0.192079	0.138727
8.99857	9.38108	9.00499		0.102243	0.106751	0.102319
33.7286	12.2156	13.8544		0.393681	0.140155	0.159467
21.6048	14.2188	11.1867		0.250805	0.163762	0.12803
48.9294	15.6417	9.80231		0.572819	0.18053	0.111715
41.9427	12.3523	10.5874		0.490483	0.141765	0.120967
13.3528	13.3626	10.5883		0.153556	0.153673	0.120978
15.5992	12.3647	9.94582		0.18003	0.141912	0.113406
34.2022	9.5116	10.5361		0.399262	0.108289	0.120362
11.8455	13.4585	12.2605		0.135793	0.154802	0.140684
19.8052	17.9752	11.8495		0.229597	0.208031	0.13584
28.764	9.88232	15.3898		0.335174	0.112658	0.177562
33.9198	17.5142	9.18723		0.395934	0.202598	0.104466
37.6914	8.98258	9.12604		0.440381	0.102054	0.103745
24.1313	12.0299	9.25981		0.280578	0.137966	0.105322
37.1641	9.48903	12.7067		0.434167	0.108023	0.145942
32.301	23.817	10.3357		0.376857	0.276874	0.118001
12.619	11.4738	10.1652		0.144908	0.131413	0.115992
44.1209	8.87349	9.03125		0.516152	0.100769	0.102628
19.2874	11.8855	10.8675		0.223495	0.136265	0.124267
25.798	12.5145	11.2406		0.300221	0.143677	0.128665
18.3339	10.6623	9.06618		0.212258	0.12185	0.10304
19.7464	17.2699	9.66019		0.228904	0.199719	0.11004
14.0332	9.07865	11.6801		0.161575	0.103187	0.133844
29.2682	14.2106	9.69966		0.341116	0.163666	0.110505
30.2839	12.9847	10.9822		0.353085	0.149219	0.12562
23.3897	14.6328	8.57251		0.271839	0.16864	0.0972219
14.7026	17.0419	10.872		0.169463	0.197032	0.124321
13.126	18.7556	11.8336		0.150884	0.217227	0.135653
53.8115	14.8686	9.34615		0.630353	0.17142	0.106339
37.8071	13.9096	10.206		0.441745	0.160118	0.116472
26.3215	8.91482	10.9532		0.30639	0.101256	0.125278
26.3112	11.9526	9.04945		0.306269	0.137055	0.102843
29.8114	15.7087	10.5427		0.347517	0.181321	0.12044
23.1598	11.5249	10.7297		0.26913	0.132015	0.122644
19.9946	19.3288	9.27014		0.231828	0.223983	0.105443
24.5492	16.1814	8.7769		0.285504	0.18689	0.0996306
26.1234	12.1328	9.9451		0.304056	0.139179	0.113398
38.775	15.639	10.7172		0.453151	0.180499	0.122497
19.7646	16.6393	10.5661		0.229118	0.192287	0.120716
50.1229	14.506	9.07478		0.586884	0.167147	0.103141
22.2837	11.906	10.0401		0.258805	0.136506	0.114517
20.5653	10.8798	13.0473		0.238554	0.124413	0.149956
18.5112	12.5039	9.28635		0.214347	0.143553	0.105634
27.8937	12.9488	9.0516		0.324918	0.148795	0.102868
21.7609	16.4045	9.1891		0.252645	0.189521	0.104488
23.2252	11.8915	9.36234		0.269901	0.136335	0.10653
9.4489	11.9055	9.75516		0.10755	0.1365	0.111159
16.9119	11.5465	10.1121		0.195499	0.13227	0.115366
45.2828	10.4126	13.0095		0.529844	0.118907	0.149511
25.9681	10.0457	10.1282		0.302225	0.114583	0.115556
25.8715	8.86308	14.5195		0.301086	0.100646	0.167306
24.7165	15.7155	9.89117		0.287475	0.1814	0.112762
37.9198	15.1035	9.25618		0.443073	0.174188	0.105279
13.1422	8.95116	8.58763		0.151075	0.101684	0.0974001
23.2154	8.78093	11.2654		0.269785	0.0996781	0.128956
18.6721	9.10778	8.92175		0.216243	0.10353	0.101338
22.6251	12.425	8.65384		0.262828	0.142623	0.0981804
13.1766	17.0197	11.4514		0.15148	0.19677	0.13115
20.1007	14.1109	11.2377		0.233079	0.162491	0.128631
12.7215	15.2961	9.31157		0.146117	0.176458	0.105931
20.3167	14.8871	28.4		0.235624	0.171638	0.330885
18.4556	16.4817	10.2525		0.213692	0.19043	0.11702
22.2886	13.0228	12.3303		0.258863	0.149667	0.141507
9.67898	20.1121	11.8575		0.110261	0.233214	0.135935
31.4342	15.6119	10.3995		0.366642	0.180179	0.118752
36.6674	16.2514	14.1904		0.428314	0.187716	0.163428
11.0756	19.2156	19.7435		0.126721	0.222648	0.228869
38.5282	9.65726	9.30931		0.450243	0.110005	0.105905
35.3818	16.627	9.04871		0.413163	0.192143	0.102834
20.866	17.1372	10.0965		0.242098	0.198154	0.115182
21.3369	8.90996	10.6466		0.247647	0.101199	0.121665
19.1854	27.3696	9.06487		0.222293	0.318741	0.103024
17.3323	10.1855	8.89364		0.200454	0.11623	0.101006
15.3698	8.53725	38.2962		0.177326	0.0968064	0.447509
16.7342	25.4633	8.71105		0.193406	0.296276	0.0988546
42.3082	18.6868	10.7951		0.494789	0.216417	0.123415
31.2154	18.6721	9.6264		0.364063	0.216243	0.109642
8.70465	14.6314	11.1917		0.0987791	0.168625	0.128089
36.1939	11.7909	11.4026		0.422733	0.13515	0.130574
17.1473	15.9995	8.81423		0.198274	0.184748	0.10007
45.3335	11.7426	10.4651		0.530442	0.134581	0.119525
24.208	15.1764	8.68509		0.281483	0.175047	0.0985486
37.5938	15.6887	15.8511		0.439231	0.181085	0.182998
31.4994	16.7529	10.4041		0.36741	0.193626	0.118807
36.9083	17.4845	8.49255		0.431153	0.202247	0.0962795
15.6101	11.3338	9.67653		0.180158	0.129763	0.110232
45.519	12.1804	8.89618		0.532628	0.13974	0.101036
23.7564	8.59744	10.1861		0.276161	0.0975157	0.116238
30.2512	11.1522	8.69027		0.3527	0.127623	0.0986097
18.6912	8.53318	11.6748		0.216469	0.0967584	0.133782
44.1708	9.70386	8.63265		0.516739	0.110555	0.0979307
19.3949	10.2466	13.8055		0.224762	0.11695	0.158891
27.2428	15.0041	9.51293		0.317247	0.173017	0.108305
17.1674	12.9352	11.9356		0.198511	0.148635	0.136855
19.3883	15.8864	16.6522		0.224684	0.183415	0.192439
15.2201	10.5975	8.98644		0.175562	0.121086	0.1021
37.5384	11.137	9.74336		0.438578	0.127444	0.11102
9.30299	14.9572	8.73574		0.10583	0.172464	0.0991456
17.654	9.00005	13.0322		0.204245	0.10226	0.149778
31.6146	16.1412	9.56277		0.368768	0.186417	0.108892
33.104	17.1795	9.21785		0.38632	0.198653	0.104827
41.8322	9.06232	9.52643		0.48918	0.102994	0.108464
35.6811	12.957	9.76876		0.416691	0.148893	0.111319
46.1606	9.73209	8.86823		0.540189	0.110887	0.100707
18.2444	9.90032	12.5954		0.211203	0.11287	0.144631
20.2772	15.8596	10.8814		0.235159	0.183099	0.124432
38.1082	9.97826	10.7462		0.445294	0.113788	0.122839
24.2533	16.1069	10.8737		0.282017	0.186013	0.124341
19.044	8.51166	9.39729		0.220627	0.0965048	0.106942
8.82253	10.1511	9.63987		0.100168	0.115825	0.109801
24.3628	17.2908	9.82677		0.283307	0.199965	0.112003
40.0187	12.291	9.74439		0.467808	0.141044	0.111032
33.6665	10.585	9.53091		0.392948	0.120939	0.108516
22.0672	11.4559	11.721		0.256254	0.131202	0.134326
23.2741	10.1061	10.5923		0.270477	0.115295	0.121024
40.7947	9.76099	10.1881		0.476953	0.111228	0.116261
20.3355	17.9101	11.0464		0.235846	0.207263	0.126377
27.5258	13.1422	11.4615		0.320582	0.151075	0.131268
20.7739	11.095	12.2672		0.241012	0.126949	0.140763
19.9623	15.2838	9.07478		0.231448	0.176313	0.103141
26.2957	15.6781	8.68339		0.306086	0.180959	0.0985286
25.4729	8.60639	9.10226		0.296389	0.0976212	0.103465
50.531	19.2154	9.41741		0.591694	0.222646	0.107179
21.3193	17.201	9.71479		0.24744	0.198906	0.110683
31.5037	11.7088	9.49807		0.367461	0.134183	0.108129
11.5191	15.4616	13.5136		0.131947	0.178408	0.155452
27.0431	16.139	9.39834		0.314894	0.186391	0.106954
12.4812	12.4436	10.8212		0.143285	0.142842	0.123722
15.6653	16.3725	10.0265		0.180809	0.189143	0.114357
24.0506	11.0885	8.94183		0.279627	0.126872	0.101574
20.1927	17.1997	8.65205		0.234163	0.198891	0.0981592
17.5846	12.1399	13.3004		0.203428	0.139263	0.152939
12.5753	17.1531	8.68118		0.144394	0.198342	0.0985025
12.6395	10.4724	10.2732		0.14515	0.119612	0.117264
22.9317	11.8151	24.7782		0.266442	0.135436	0.288203
21.0693	10.0361	8.63521		0.244494	0.11447	0.0979608
28.6289	14.7932	40.1695		0.333582	0.170532	0.469585
21.835	16.6649	11.6894		0.253517	0.192589	0.133954
29.4864	11.7046	8.76436		0.343688	0.134133	0.0994827
9.00043	14.7175	9.18862		0.102265	0.169639	0.104483
19.4748	13.0288	9.22847		0.225703	0.149738	0.104952
23.8101	16.1528	10.9809		0.276793	0.186554	0.125604
16.7237	13.2565	8.62615		0.193281	0.152421	0.097854
19.597	11.9064	9.0831		0.227143	0.136511	0.103239
14.4848	10.5375	8.65907		0.166897	0.120379	0.0982419
18.1362	12.2038	9.40467		0.209927	0.140015	0.107029
9.56091	11.6425	10.9037		0.10887	0.133402	0.124695
14.0452	17.2928	14.1901		0.161717	0.199988	0.163423
36.448	13.7901	8.83161		0.425729	0.158711	0.100275
27.6551	18.8158	10.6199		0.322106	0.217937	0.12135
18.9657	10.6966	9.65021		0.219704	0.122254	0.109922
9.76099	10.7095	9.02631		0.111228	0.122406	0.10257
28.0176	8.86847	8.65205		0.326378	0.10071	0.0981592
15.2024	8.99167	10.2478		0.175354	0.102162	0.116964
29.8823	9.38874	9.15211		0.348353	0.106841	0.104052
30.3101	8.99321	21.5537		0.353394	0.10218	0.250203
20.8192	15.6382	12.1261		0.241546	0.18049	0.139101
26.5824	10.9505	8.70782		0.309464	0.125246	0.0988166
16.7468	10.9529	10.8689		0.193554	0.125274	0.124284
14.2594	10.2518	9.95567		0.164241	0.117012	0.113522
12.845	10.872	8.7881		0.147573	0.124321	0.0997626
14.2028	12.2776	8.81451		0.163574	0.140886	0.100074
17.2142	8.64711	11.6577		0.199062	0.098101	0.13358
14.1885	9.48469	23.9998		0.163405	0.107972	0.279029
9.14544	22.8893	10.2071		0.103974	0.265942	0.116485
16.1799	11.7446	8.66228		0.186874	0.134604	0.0982798
12.0984	14.6411	10.133		0.138773	0.168739	0.115612
28.3807	16.4864	8.94013		0.330657	0.190485	0.101554
44.8205	11.8091	8.92372		0.524396	0.135365	0.101361
24.3371	16.416	11.514		0.283004	0.189655	0.131887
17.608	13.6904	11.9549		0.203703	0.157535	0.137082
16.6007	10.8421	8.81		0.191833	0.123968	0.100021
11.1756	17.0335	8.53188		0.127899	0.196933	0.096743
10.7845	21.5482	9.34413		0.123289	0.250137	0.106315
45.5919	11.1477	8.64304		0.533487	0.12757	0.0980531
19.4952	12.723	10.1094		0.225943	0.146135	0.115334
17.0526	11.1716	8.719		0.197158	0.127851	0.0989483
13.7432	15.9378	10.4134		0.158158	0.18402	0.118916
16.9278	10.6847	10.0253		0.195687	0.122113	0.114343
29.3318	9.2139	9.70208		0.341866	0.104781	0.110534
46.4522	16.1278	10.9929		0.543625	0.18626	0.125746
13.328	9.7296	12.7444		0.153264	0.110858	0.146386
45.6547	14.6161	8.7292		0.534227	0.168444	0.0990685
14.0696	11.7237	10.255		0.162004	0.134358	0.11705
32.5655	10.8972	10.4587		0.379974	0.124618	0.11945
18.5492	13.1235	8.62484		0.214795	0.150855	0.0978386
14.4087	14.001	9.62698		0.166	0.161196	0.109649
16.7266	14.445	15.9329		0.193317	0.166428	0.183962
40.061	10.3542	9.92886		0.468307	0.118218	0.113206
33.2561	13.1667	12.2769		0.388112	0.151363	0.140877
32.9469	8.7273	10.3001		0.384469	0.0990461	0.117581
19.2371	16.3923	9.87626		0.222902	0.189376	0.112586
38.1555	15.1445	8.62482		0.445851	0.174671	0.0978384
9.55032	9.21971	10.4953		0.108745	0.104849	0.119882
31.6617	15.3835	9.10932		0.369323	0.177488	0.103548
18.883	15.8037	11.8595		0.218729	0.182439	0.135958
39.3043	17.1161	9.45402		0.459389	0.197906	0.10761
30.9583	16.9238	10.7489		0.361033	0.19564	0.122871
15.0115	40.0797	9.37439		0.173104	0.468527	0.106672
17.3031	26.7643	10.511		0.20011	0.311608	0.120067
33.3969	20.1187	8.7025		0.389772	0.233291	0.0987538
15.4289	13.6229	8.73654		0.178022	0.15674	0.0991549
24.4679	10.5569	10.3967		0.284546	0.120608	0.11872
16.4641	28.7367	12.0509		0.190222	0.334852	0.138214
18.0786	8.6217	9.51092		0.209249	0.0978016	0.108281
21.4952	23.9535	8.86782		0.249513	0.278484	0.100702
10.6539	9.63483	8.76599		0.121751	0.109741	0.099502
11.8286	9.51258	8.92375		0.135595	0.1083	0.101361
44.7457	12.0712	9.67561		0.523515	0.138453	0.110222
33.7151	11.8811	11.1696		0.393521	0.136213	0.127828
19.159	11.8125	10.3074		0.221981	0.135404	0.117667
10.6377	9.307	8.71747		0.12156	0.105878	0.0989302
21.6469	9.49414	11.3485		0.251301	0.108083	0.129936
33.4395	8.70093	9.05127		0.390274	0.0987353	0.102864
12.1661	15.702	11.2493		0.139572	0.181241	0.128767
21.4743	10.8222	9.66907		0.249266	0.123734	0.110145
35.4707	14.8608	8.7162		0.414211	0.171328	0.0989152
16.4926	10.4351	8.47674		0.190558	0.119172	0.0960933
12.5049	23.5344	9.58283		0.143564	0.273545	0.109128
31.4643	9.93391	9.30318		0.366996	0.113266	0.105833
35.6671	16.5827	12.295		0.416525	0.19162	0.141091
30.4829	8.91516	9.05866		0.355431	0.10126	0.102951
17.5369	14.6742	9.6593		0.202865	0.169129	0.110029
30.622	12.1163	11.9234		0.35707	0.138985	0.136711
14.073	18.8728	12.1992		0.162044	0.218609	0.139962
57.2594	10.0879	8.98478		0.670986	0.11508	0.10208
12.7081	14.244	9.28496		0.145959	0.164059	0.105618
52.9868	10.7251	10.8689		0.620634	0.12259	0.124284
14.7863	10.638	10.4188		0.17045	0.121563	0.11898
13.4411	13.3767	10.4612		0.154597	0.153839	0.11948
12.9395	9.63712	10.5022		0.148686	0.109768	0.119963
43.763	9.44033	8.7775		0.511933	0.107449	0.0996376
26.7549	15.9756	9.04215		0.311498	0.184466	0.102756
24.7596	11.134	9.94932		0.287983	0.127408	0.113447
10.7659	15.8597	8.89016		0.123071	0.1831	0.100965
10.9881	13.4392	9.51716		0.12569	0.154575	0.108354
43.0333	9.26794	9.18127		0.503334	0.105417	0.104396
12.5193	15.5288	10.5339		0.143734	0.1792	0.120337
30.8638	11.1165	8.69533		0.359919	0.127203	0.0986693
10.6342	13.8739	11.2352		0.121519	0.159698	0.128601
9.05814	10.375	12.3136		0.102945	0.118464	0.14131
44.7044	13.0886	65.8188		0.523028	0.150443	0.771857
26.6637	9.14498	11.5647		0.310423	0.103968	0.132484
23.9015	12.6886	8.64695		0.27787	0.145729	0.0980991
22.5407	9.76876	12.5322		0.261834	0.111319	0.143886
22.7234	16.22	9.92192		0.263987	0.187346	0.113124
9.32085	17.4978	9.5123		0.106041	0.202405	0.108297
8.82179	12.1555	8.53318		0.10016	0.139447	0.0967584
14.5632	17.3892	12.4603		0.167821	0.201124	0.143039
11.8482	10.4712	11.0608		0.135825	0.119597	0.126545
15.1796	17.2808	12.1167		0.175085	0.199847	0.138989
13.733	11.8702	9.87081		0.158037	0.136084	0.112522
10.8386	14.4435	11.2918		0.123927	0.16641	0.129268
22.8301	14.4242	8.82015		0.265245	0.166182	0.10014
28.388	15.4726	9.56709		0.330743	0.178538	0.108943
24.1421	12.8572	10.5339		0.280706	0.147716	0.120337
21.6171	17.8976	14.1647		0.25095	0.207116	0.163125
38.2556	14.4488	9.67042		0.44703	0.166472	0.110161
19.5417	10.8112	13.2941		0.226491	0.123604	0.152865
23.7769	11.6148	10.3897		0.276402	0.133075	0.118638
30.7341	31.8098	8.63521		0.358391	0.371068	0.0979608
23.4931	13.6944	10.3372		0.273057	0.157582	0.118018
14.405	13.6124	11.2693		0.165956	0.156616	0.129003
24.2698	17.2451	15.0659		0.282211	0.199427	0.173745
18.0061	17.7512	9.54855		0.208395	0.20539	0.108724
14.2118	16.3812	10.7222		0.163679	0.189245	0.122555
14.1146	9.47684	10.6841		0.162534	0.107879	0.122107
12.1947	9.82594	10.3707		0.139909	0.111993	0.118413
8.60223	10.0065	8.78868		0.0975722	0.114121	0.0997694
9.37676	8.7881	8.43713		0.1067	0.0997626	0.0956265
27.2086	11.1414	17.5996		0.316844	0.127496	0.203604
26.2521	14.0073	10.105		0.305572	0.161269	0.115282
15.0128	10.7327	9.2333		0.173119	0.12268	0.105009
29.8365	12.2953	10.922		0.347813	0.141094	0.124911
30.4547	18.8822	9.61678		0.355099	0.21872	0.109528
56.2064	16.8157	8.7292		0.658576	0.194366	0.0990685
20.3007	9.31273	8.54463		0.235436	0.105945	0.0968933
26.9355	16.1939	8.85168		0.313626	0.187038	0.100512
45.0977	11.5608	8.60005		0.527663	0.132438	0.0975465
34.2346	15.6987	10.5536		0.399643	0.181202	0.120568
11.575	16.2435	11.1154		0.132606	0.187623	0.12719
13.8562	13.0294	9.35727		0.159489	0.149746	0.10647
10.7309	15.6525	13.01		0.122658	0.180657	0.149516
12.8097	15.3941	16.6982		0.147156	0.177613	0.192981
22.2944	10.5195	12.7086		0.258931	0.120166	0.145965
16.4011	11.3908	9.19568		0.18948	0.130435	0.104566
21.6439	17.577	11.1145		0.251265	0.203338	0.127178
14.2455	14.8138	9.07478		0.164077	0.170774	0.103141
12.6638	18.1154	8.63521		0.145436	0.209683	0.0979608
28.1918	13.2322	12.7634		0.328431	0.152135	0.14661
9.75036	10.4697	10.7359		0.111103	0.11958	0.122717
22.1229	11.0359	10.4571		0.25691	0.126252	0.119431
25.8214	16.3427	9.46		0.300496	0.188791	0.107681
10.1309	10.6708	10.6957		0.115588	0.12195	0.122243
17.8782	9.94145	9.35032		0.206887	0.113354	0.106388
20.6783	15.5193	9.75637		0.239886	0.179088	0.111173
24.7267	17.0425	10.007		0.287595	0.197038	0.114127
15.7664	10.7289	8.60919		0.182	0.122634	0.0976542
12.0849	12.5222	8.64625		0.138615	0.143768	0.0980909
20.0596	17.2404	9.65021		0.232595	0.199371	0.109922
11.2771	9.59542	10.3919		0.129094	0.109277	0.118663
18.4863	8.97464	9.95809		0.214054	0.101961	0.113551
22.791	10.9098	10.6876		0.264783	0.124767	0.122148
17.3661	19.5342	11.5904		0.200852	0.226403	0.132787
8.95885	9.18756	9.34094		0.101775	0.10447	0.106278
13.7998	15.0286	49.1761		0.158824	0.173306	0.575726
19.0391	23.3198	10.579		0.220568	0.271015	0.120868
35.9064	11.5878	8.68441		0.419345	0.132756	0.0985406
12.5298	15.7162	9.27601		0.143857	0.181409	0.105512
29.433	9.53317	10.0092		0.343058	0.108543	0.114153
45.8994	12.031	10.3463		0.537111	0.137979	0.118125
9.10057	12.9966	10.4302		0.103445	0.149358	0.119114
32.4722	15.3506	9.59118		0.378875	0.1771	0.109227
17.1648	17.0719	9.44514		0.19848	0.197385	0.107506
11.8733	16.7776	8.5592		0.136121	0.193917	0.097065
15.1282	9.76883	8.8367		0.17448	0.11132	0.100335
17.0079	9.00872	9.75392		0.196631	0.102363	0.111145
25.3717	10.514	9.45611		0.295197	0.120102	0.107635
29.2079	12.0867	10.5736		0.340405	0.138636	0.120804
33.1723	14.3815	9.34615		0.387125	0.165679	0.106339
15.4821	12.6851	11.8353		0.178649	0.145688	0.135673
19.0904	18.3385	8.51225		0.221173	0.212312	0.0965118
9.28791	13.9971	11.6451		0.105653	0.161149	0.133431
43.1643	16.1835	12.1196		0.504879	0.186916	0.139024
20.1271	15.5751	8.7371		0.233391	0.179746	0.0991615
8.88729	12.564	8.77306		0.100932	0.144261	0.0995854
16.8461	12.098	9.45971		0.194724	0.138769	0.107677
33.1472	13.6716	8.52887		0.386829	0.157313	0.0967077
14.5252	17.6971	12.2883		0.167373	0.204753	0.141011
38.4309	9.27964	9.88805		0.449096	0.105555	0.112725
17.5962	38.8368	8.86222		0.203564	0.45388	0.100636
11.9647	12.0069	11.3509		0.137198	0.137695	0.129964
9.18692	16.7689	9.44642		0.104463	0.193814	0.107521
33.0856	10.0868	8.59211		0.386103	0.115067	0.0974529
14.3895	12.8733	9.49807		0.165774	0.147906	0.108129
13.4842	8.57251	9.51092		0.155106	0.0972219	0.108281
17.4326	15.2287	9.58844		0.201636	0.175663	0.109194
22.9577	14.4484	9.51818		0.266748	0.166468	0.108366
12.4123	16.2916	9.85368		0.142473	0.188189	0.11232
25.8265	15.094	9.97937		0.300556	0.174076	0.113801
18.9268	14.9257	8.97087		0.219245	0.172093	0.101917
34.3496	12.8039	11.9785		0.401	0.147088	0.137361
11.4529	12.1297	13.5814		0.131167	0.139143	0.156251
16.8601	10.2986	10.965		0.19489	0.117563	0.125417
21.3525	12.9026	11.6451		0.247832	0.148251	0.133431
32.2802	13.3555	11.7679		0.376612	0.153588	0.134879
20.6707	13.8319	10.1585		0.239796	0.159202	0.115912
61.2104	16.2732	9.03122		0.717548	0.187973	0.102628
15.9487	19.1474	8.87349		0.184149	0.221845	0.100769
32.1242	11.2471	10.7095		0.374773	0.128742	0.122406
15.2876	13.4894	9.90119		0.176358	0.155167	0.11288
16.5226	9.24108	9.11355		0.190911	0.105101	0.103598
12.2805	14.8866	9.65696		0.140919	0.171631	0.110002
12.5854	8.69605	9.24622		0.144513	0.0986777	0.105161
55.3515	8.96908	9.04586		0.648502	0.101895	0.1028
53.6098	15.1175	9.59559		0.627976	0.174353	0.109279
14.4461	12.5837	8.58958		0.166441	0.144493	0.0974231
18.6419	13.0288	9.73077		0.215887	0.149738	0.110872
43.9963	11.0037	8.66228		0.514683	0.125873	0.0982798
27.24	15.1568	16.0259		0.317214	0.174816	0.185059
27.62	8.68441	9.43237		0.321692	0.0985406	0.107355
24.2053	17.7381	9.07055		0.281451	0.205237	0.103091
9.17354	15.0576	21.4405		0.104305	0.173647	0.248868
14.1486	18.3039	9.74377		0.162935	0.211905	0.111025
10.6716	13.2788	10.057		0.121959	0.152685	0.114716
19.2196	11.9053	8.82323		0.222695	0.136498	0.100177
12.2538	15.4049	12.8206		0.140605	0.17774	0.147284
41.475	11.5812	15.4975		0.48497	0.132679	0.178832
21.7231	13.3854	18.6725		0.252198	0.153941	0.216248
33.2637	12.2258	15.8957		0.388202	0.140276	0.183525
24.0031	17.2992	19.4927		0.279068	0.200064	0.225913
22.433	9.66948	15.4829		0.260565	0.110149	0.178659
21.3346	19.5112	15.0914		0.24762	0.226132	0.174046
22.6578	18.217	14.7906		0.263213	0.21088	0.1705
9.30967	13.3563	8.70751		0.105909	0.153597	0.0988128
13.8219	8.61311	8.81889		0.159085	0.0977003	0.100125
29.5695	14.9672	11.3767		0.344667	0.172582	0.130269
44.4036	10.5751	10.333		0.519484	0.120822	0.117969
21.2487	18.0166	9.10317		0.246608	0.208519	0.103476
15.1576	8.94201	8.88616		0.174825	0.101576	0.100918
11.4676	16.4343	10.8772		0.13134	0.189871	0.124382
20.7156	12.9274	9.32111		0.240325	0.148543	0.106044
23.2855	14.596	10.8178		0.270611	0.168207	0.123682
27.9974	14.3097	16.498		0.32614	0.164833	0.190622
13.2291	9.61794	15.5265		0.152099	0.109542	0.179174
13.6939	16.7715	10.0868		0.157576	0.193845	0.115067
9.33761	14.4637	15.1361		0.106238	0.166648	0.174573
9.38444	18.5852	13.1452		0.10679	0.21522	0.15111
23.2039	9.24516	8.9275		0.26965	0.105149	0.101405
12.1808	8.99104	8.91379		0.139744	0.102154	0.101244
57.4743	13.3182	13.5225		0.673519	0.153149	0.155557
47.9513	16.9065	8.7881		0.561291	0.195436	0.0997626
31.0607	10.8302	9.98076		0.36224	0.123829	0.113818
13.7323	11.6637	21.8405		0.158029	0.133651	0.253583
16.1636	17.6584	10.5071		0.186681	0.204297	0.120021
14.3134	11.0087	9.48903		0.164877	0.125931	0.108023
18.8446	17.2532	9.70403		0.218276	0.199521	0.110557
18.1928	12.9544	8.74869		0.210595	0.148861	0.0992981
62.1165	12.4429	18.711		0.728225	0.142834	0.216702
45.3607	14.4483	16.4737		0.530763	0.166467	0.190335
75.4106	14.9292	9.30318		0.884894	0.172134	0.105833
11.6236	11.3738	16.5782		0.133178	0.130235	0.191567
38.9319	13.641	26.0198		0.455	0.156952	0.302834
32.9927	19.1508	9.20539		0.385008	0.221884	0.10468
51.6753	12.313	14.5667		0.605178	0.141302	0.167862
10.0821	13.6289	12.7492		0.115012	0.15681	0.146444
35.3026	11.358	9.24615		0.41223	0.130048	0.105161
14.119	9.40981	10.8096		0.162586	0.107089	0.123586
29.0331	8.81133	9.82804		0.338345	0.100036	0.112018
20.9459	13.3173	15.6361		0.243039	0.153138	0.180465
21.5866	18.6244	10.4927		0.25059	0.215682	0.119851
20.7396	8.9175	9.44626		0.240608	0.101287	0.107519
17.5718	14.7654	8.9175		0.203276	0.170203	0.101287
33.1408	9.24688	8.89792		0.386754	0.105169	0.101057
25.2084	10.7537	8.9999		0.293272	0.122927	0.102259
43.172	10.7847	10.2809		0.504969	0.123292	0.117355
18.3758	20.6904	9.28307		0.212752	0.240029	0.105596
17.1706	17.488	18.1799		0.198548	0.202289	0.210443
18.452	16.8834	8.70853		0.21365	0.195163	0.0988249
37.5194	11.4468	9.10475		0.438355	0.131094	0.103494
13.3493	11.5288	12.202		0.153515	0.132061	0.139994
30.6197	15.8268	16.274		0.357043	0.182712	0.187982
21.1871	16.1658	8.89609		0.245882	0.186707	0.101035
23.6942	16.045	20.5476		0.275428	0.185283	0.238346
20.1046	9.40467	10.1099		0.233125	0.107029	0.115339
12.7223	19.577	10.1094		0.146126	0.226907	0.115334
14.7119	8.80827	8.79349		0.169573	0.1	0.0998261
19.9221	9.74767	9.24033		0.230974	0.111071	0.105092
34.7257	13.5601	10.6383		0.405431	0.156	0.121567
13.6954	18.1111	13.1782		0.157594	0.209632	0.151499
19.7172	9.02491	9.65147		0.22856	0.102553	0.109937
17.6313	10.2023	11.0072		0.203977	0.116429	0.125914
16.208	12.8124	11.11		0.187204	0.147189	0.127126
35.7545	9.34094	9.70993		0.417556	0.106278	0.110626
15.7369	10.0265	9.27608		0.181653	0.114357	0.105513
17.8277	18.4403	13.3985		0.206292	0.213512	0.154096
13.9512	14.9638	19.3846		0.160609	0.172541	0.22464
29.9031	22.7894	17.9286		0.348598	0.264764	0.207481
23.4024	9.13789	9.06433		0.271989	0.103885	0.103018
9.63552	11.4918	11.0031		0.109749	0.131625	0.125866
10.7639	14.6951	9.81743		0.123047	0.169376	0.111893
46.9611	10.2256	9.11063		0.549623	0.116704	0.103564
16.6452	11.0654	9.42237		0.192357	0.1266	0.107237
17.6934	9.97791	10.5727		0.204709	0.113784	0.120793
18.0491	8.77783	8.59486		0.208902	0.0996415	0.0974852
17.0708	11.2016	17.7179		0.197372	0.128205	0.204998
21.7807	17.5346	8.75076		0.252878	0.202838	0.0993225
20.6952	18.1332	11.0813		0.240085	0.209893	0.126787
13.5613	11.51	11.8505		0.156014	0.131839	0.135852
18.6368	12.2952	8.87349		0.215828	0.141093	0.100769
33.7349	11.5264	8.73708		0.393755	0.132033	0.0991613
22.2571	16.357	18.5393		0.258492	0.18896	0.214678
18.8203	13.2533	18.6013		0.21799	0.152384	0.215408
9.53713	16.9542	10.6509		0.10859	0.195998	0.121716
40.17	14.4591	8.71927		0.469591	0.166594	0.0989514
14.3452	15.342	10.302		0.165252	0.176999	0.117603
17.457	12.289	12.113		0.201924	0.14102	0.138946
21.2958	15.646	8.59351		0.247164	0.180582	0.0974694
18.916	9.5675	8.50002		0.219118	0.108948	0.0963676
30.6772	10.0457	17.1906		0.357721	0.114583	0.198784
22.1252	13.6298	18.8632		0.256937	0.156821	0.218496
16.7266	17.0294	8.75082		0.193317	0.196884	0.0993232
11.6941	10.3852	10.044		0.134009	0.118584	0.114564
10.6525	9.60249	14.1229		0.121735	0.10936	0.162632
51.7014	11.002	9.23675		0.605486	0.125853	0.10505
22.6838	8.85278	21.5494		0.26352	0.100525	0.250151
15.6589	12.1477	18.3188		0.180733	0.139354	0.21208
24.0401	9.32601	8.99311		0.279504	0.106102	0.102179
9.20417	14.6459	8.77694		0.104666	0.168796	0.0996311
18.4949	18.3308	12.0801		0.214155	0.212221	0.138558
15.4758	8.66234	9.31859		0.178575	0.0982805	0.106014
14.4547	9.56583	13.3786		0.166542	0.108928	0.15386
9.08693	12.3239	14.978		0.103284	0.141431	0.172709
12.7267	8.99642	9.16073		0.146178	0.102218	0.104154
58.2861	12.936	11.7206		0.683085	0.148644	0.134321
15.7104	19.8747	17.383		0.181341	0.230416	0.201051
23.8166	16.5275	11.1718		0.27687	0.19097	0.127854
9.33659	19.4376	10.1717		0.106226	0.225264	0.116068
39.677	13.2174	13.9982		0.463782	0.151961	0.161162
8.99835	14.6244	21.889		0.10224	0.168542	0.254153
28.9393	16.9697	12.4668		0.33724	0.196181	0.143116
15.2937	12.5291	14.1872		0.176429	0.14385	0.163389
35.3973	22.3013	10.4091		0.413346	0.259013	0.118866
24.2086	14.6649	13.156		0.281489	0.169019	0.151238
21.9826	14.4943	9.35192		0.255257	0.167009	0.106407
17.6536	9.1486	17.7176		0.204241	0.104011	0.204994
17.7901	17.6064	12.1998		0.205849	0.203684	0.139969
10.8097	11.5121	10.0031		0.123586	0.131864	0.114081
22.5567	8.92523	9.69668		0.262023	0.101379	0.11047
16.9066	12.7868	13.329		0.195438	0.146887	0.153276
43.9266	10.1872	11.3044		0.513861	0.116251	0.129416
12.7532	24.2126	9.61717		0.14649	0.281536	0.109533
46.3346	10.4626	16.2401		0.542239	0.119496	0.187583
10.0228	12.2668	12.706		0.114314	0.140758	0.145934
14.7079	12.6362	9.82368		0.169526	0.145111	0.111967
12.8255	14.0075	18.6198		0.147342	0.161272	0.215627
9.83708	16.9973	9.32204		0.112125	0.196506	0.106055
18.1457	15.1705	12.1987		0.21004	0.174978	0.139956
12.8778	9.18333	15.3503		0.147959	0.10442	0.177097
14.6884	11.6728	11.5203		0.169297	0.133758	0.131961
10.9399	12.7309	11.1611		0.125121	0.146227	0.127727
15.6591	34.5084	15.2476		0.180736	0.40287	0.175886
24.4441	9.52525	11.2796		0.284264	0.10845	0.129124
21.7992	12.4177	14.5346		0.253096	0.142537	0.167483
11.9585	14.6104	9.51818		0.137125	0.168377	0.108366
22.5351	17.8029	9.36838		0.261768	0.206	0.106601
16.1611	19.0622	16.9811		0.186651	0.220841	0.196316
55.1921	11.0014	8.60128		0.646623	0.125846	0.0975609
20.3562	8.95571	9.16485		0.23609	0.101738	0.104202
25.4768	20.7573	15.315		0.296436	0.240816	0.17668
18.0992	13.3801	16.0549		0.209492	0.153878	0.1854
35.0194	10.2683	17.5505		0.408893	0.117206	0.203025
26.1836	10.1869	11.8244		0.304765	0.116247	0.135544
47.0543	13.9017	9.16673		0.550721	0.160025	0.104225
19.1909	19.6914	16.621		0.222357	0.228255	0.192071
31.7329	11.8068	15.8371		0.370161	0.135338	0.182833
12.3395	24.4436	12.0389		0.141615	0.284259	0.138072
15.6364	9.4931	13.4618		0.180468	0.108071	0.154841
21.5952	18.6021	11.0609		0.250691	0.215418	0.126547
25.3353	11.053	17.1411		0.294767	0.126454	0.198201
13.9629	11.0491	8.76212		0.160746	0.126408	0.0994564
15.4631	16.8025	9.18127		0.178426	0.19421	0.104396
12.1241	9.46476	17.7144		0.139077	0.107737	0.204957
10.6322	15.695	12.9518		0.121495	0.181159	0.14883
14.6304	18.1303	18.0001		0.168613	0.209858	0.208324
41.2896	10.0031	9.52894		0.482786	0.114081	0.108493
41.0709	12.3445	8.75996		0.480208	0.141674	0.099431
25.5996	8.91998	8.80612		0.297882	0.101317	0.0999749
10.679	9.55032	20.0152		0.122047	0.108745	0.232071
34.5194	13.9901	16.0014		0.403	0.161067	0.18477
8.8294	13.539	11.6702		0.100249	0.155751	0.133727
15.3263	11.5427	8.6799		0.176814	0.132225	0.0984875
16.3462	19.77	12.494		0.188833	0.229182	0.143436
37.7101	15.8764	10.6303		0.440601	0.183296	0.121472
13.9409	15.9394	9.45798		0.160488	0.184039	0.107657
22.4878	13.1842	10.5317		0.26121	0.15157	0.120311
19.9148	14.1317	16.1992		0.230888	0.162735	0.187101
39.548	9.72989	20.8578		0.462261	0.110861	0.242001
21.7557	15.0733	9.01085		0.252583	0.173833	0.102388
11.9416	14.7515	15.953		0.136925	0.17004	0.1842
12.2029	8.65384	21.338		0.140005	0.0981804	0.247661
15.6461	9.01413	20.0621		0.180583	0.102426	0.232624
35.7433	13.4238	14.9501		0.417424	0.154393	0.172381
19.3834	9.07033	11.9575		0.224626	0.103089	0.137114
14.22	9.8188	12.7272		0.163776	0.111909	0.146184
10.8736	9.2883	20.0202		0.12434	0.105657	0.23213
10.9934	11.9119	10.0498		0.125751	0.136576	0.114631
8.78395	14.3667	12.6141		0.0997136	0.165506	0.144851
13.7383	12.6243	21.5942		0.158099	0.144971	0.250679
56.5142	9.67882	10.1872		0.662204	0.11026	0.116251
10.9024	17.2937	8.80875		0.124679	0.199999	0.100006
13.1685	17.3011	13.4843		0.151385	0.200087	0.155106
28.4307	9.04281	12.3052		0.331246	0.102764	0.141211
20.6831	10.2314	17.2009		0.239943	0.116771	0.198906
25.6793	8.96842	10.4091		0.298822	0.101888	0.118866
16.6049	21.0822	9.36582		0.191882	0.244646	0.106571
14.7565	9.92277	17.1291		0.170099	0.113134	0.198059
37.2847	10.9341	11.6294		0.435589	0.125052	0.133247
50.7738	17.7313	11.9476		0.594555	0.205156	0.136996
20.0241	11.7254	10.2193		0.232177	0.134378	0.116629
12.8205	10.3027	9.09431		0.147284	0.117612	0.103371
11.0662	10.2481	9.38603		0.12661	0.116968	0.106809
13.1102	8.85597	11.7975		0.150697	0.100562	0.135228
60.5775	14.5742	9.28635		0.710089	0.167951	0.105634
26.6207	11.8377	9.89524		0.309915	0.135701	0.11281
18.2705	11.6944	13.5227		0.21151	0.134013	0.155559
20.9841	8.56593	26.9295		0.24349	0.0971443	0.313555
17.4337	12.9762	16.0091		0.201649	0.149119	0.18486
29.9815	11.8963	20.1093		0.349522	0.136392	0.23318
26.7937	12.4028	9.2011		0.311954	0.142361	0.10463
29.6746	9.47517	12.2505		0.345906	0.10786	0.140566
58.0573	13.6437	14.1657		0.680389	0.156984	0.163136
21.2805	9.99806	8.78067		0.246982	0.114022	0.099675
9.99974	11.5521	10.5513		0.114041	0.132335	0.120542
31.4612	9.51758	12.4494		0.36696	0.108359	0.14291
10.1008	16.572	8.82507		0.115233	0.191494	0.100198
8.88813	15.2322	12.4163		0.100941	0.175705	0.14252
21.3399	17.0337	21.8395		0.247683	0.196935	0.253571
17.0598	18.0131	9.09525		0.197243	0.208478	0.103382
15.8289	9.4453	8.81622		0.182736	0.107508	0.100094
20.3166	13.9819	29.0856		0.235623	0.16097	0.338964
25.6177	9.00008	15.3729		0.298096	0.102261	0.177363
8.58237	10.9518	11.4436		0.0973381	0.125261	0.131057
15.7146	9.44246	10.8885		0.18139	0.107474	0.124515
11.0393	11.2884	13.3258		0.126292	0.129228	0.153238
15.5795	10.1562	17.7328		0.179798	0.115886	0.205174
13.2779	12.0889	9.73021		0.152674	0.138661	0.110865
29.818	12.2666	8.59211		0.347595	0.140756	0.0974529
15.1076	17.2829	10.2369		0.174236	0.199872	0.116836
38.84	14.7314	9.02814		0.453918	0.169803	0.102591
12.4177	12.3188	9.97862		0.142536	0.141371	0.113793
11.8526	9.83943	16.5956		0.135877	0.112152	0.191772
33.879	8.76734	17.5362		0.395453	0.099518	0.202858
12.6744	10.8248	11.0966		0.145562	0.123765	0.126968
61.4769	17.4121	10.6255		0.720688	0.201395	0.121416
9.06315	9.28822	9.66987		0.103004	0.105656	0.110154
14.5137	17.1997	9.32885		0.167238	0.198892	0.106135
23.0883	13.0307	8.6955		0.268288	0.149761	0.0986714
39.2358	10.5122	15.0198		0.458582	0.120081	0.173201
25.0467	18.6943	10.0066		0.291367	0.216505	0.114123
44.4884	13.0501	9.33934		0.520483	0.14999	0.106259
9.48977	9.9818	12.5964		0.108032	0.11383	0.144642
11.6717	12.5018	9.52183		0.133745	0.143528	0.108409
26.3821	11.8001	9.802		0.307104	0.135258	0.111711
11.9905	9.72308	14.8565		0.137502	0.110781	0.171277
11.8527	11.2352	10.7235		0.135878	0.128601	0.122571
8.66252	14.1803	8.87728		0.0982826	0.163309	0.100814
45.7689	11.5934	10.7763		0.535573	0.132822	0.123193
15.1421	10.0672	8.76972		0.174643	0.114837	0.099546
35.483	14.0115	13.4481		0.414356	0.16132	0.154679
22.8226	18.8683	9.16898		0.265156	0.218556	0.104251
30.6856	15.4147	9.38644		0.35782	0.177855	0.106814
15.7962	9.12291	19.8452		0.182352	0.103708	0.230067
9.48977	10.4871	18.9158		0.108032	0.119785	0.219115
9.17545	8.65692	9.26783		0.104327	0.0982166	0.105416
14.6631	10.8566	10.7951		0.168998	0.12414	0.123415
14.5684	13.5193	9.31497		0.167882	0.155519	0.105972
23.177	9.12499	14.8712		0.269333	0.103733	0.171451
14.0332	17.6689	13.1929		0.161575	0.20442	0.151672
14.2306	15.5578	9.6928		0.163901	0.179542	0.110424
24.2213	18.5165	12.4205		0.28164	0.21441	0.142569
13.3766	8.70396	16.0274		0.153838	0.098771	0.185076
25.3928	13.1508	14.1571		0.295445	0.151176	0.163035
9.55517	15.9965	9.52927		0.108802	0.184712	0.108497
10.3246	12.5517	14.4526		0.11787	0.144116	0.166517
13.18	10.0388	11.322		0.15152	0.114501	0.129623
34.0479	19.9865	9.23382		0.397443	0.231733	0.105015
8.59939	17.078	9.3731		0.0975387	0.197457	0.106657
10.4573	19.9959	9.20581		0.119433	0.231844	0.104685
12.7531	12.9736	13.166		0.14649	0.149087	0.151355
9.54832	18.7394	17.4734		0.108722	0.217037	0.202117
15.3742	12.8095	9.61533		0.177378	0.147154	0.109511
9.39266	18.488	13.6949		0.106887	0.214074	0.157589
13.1935	15.1299	25.0009		0.151679	0.1745	0.290826
56.6494	14.4442	15.2984		0.663797	0.166418	0.176485
18.0894	10.6309	17.785		0.209376	0.121479	0.205789
26.6921	21.1536	14.7978		0.310757	0.245488	0.170585
9.675	9.10938	13.9906		0.110214	0.103549	0.161072
31.1679	10.3051	12.661		0.363503	0.11764	0.145404
51.4205	12.5399	9.29296		0.602176	0.143977	0.105712
12.8309	15.2752	10.0901		0.147406	0.176211	0.115106
28.4576	19.0387	8.93389		0.331563	0.220563	0.101481
53.302	11.4355	10.7095		0.624349	0.130962	0.122406
8.87303	14.3287	12.2308		0.100763	0.165057	0.140334
14.228	15.1439	11.1092		0.163871	0.174665	0.127116
37.3116	10.8966	15.7231		0.435906	0.12461	0.18149
38.7176	15.95	9.36475		0.452475	0.184163	0.106558
15.6177	9.06213	17.253		0.180248	0.102992	0.19952
36.168	13.7785	16.0436		0.422428	0.158573	0.185268
12.6995	15.0681	11.5136		0.145858	0.173771	0.131882
13.1166	8.89792	9.68551		0.150773	0.101057	0.110338
22.7628	12.2524	12.7228		0.264451	0.140589	0.146132
19.724	26.8191	9.61291		0.228639	0.312254	0.109483
36.99	17.4705	13.3088		0.432115	0.202082	0.153038
8.92863	10.7355	15.0558		0.101419	0.122712	0.173626
17.8949	11.9183	14.3584		0.207084	0.136652	0.165407
10.8852	16.2303	9.22585		0.124476	0.187467	0.104921
20.4516	16.5072	8.84924		0.237214	0.190731	0.100483
66.7051	9.6249	8.87428		0.782302	0.109624	0.100778
25.3943	13.3531	14.4389		0.295463	0.15356	0.166356
9.74576	9.72427	31.7891		0.111048	0.110795	0.370824
33.4931	16.2924	9.48977		0.390906	0.188199	0.108032
14.8364	10.9241	16.4019		0.17104	0.124935	0.189489
23.263	12.2028	14.5773		0.270346	0.140004	0.167987
14.0392	10.5902	10.8481		0.161645	0.121	0.124039
36.0717	10.8714	10.1094		0.421294	0.124314	0.115334
30.5429	17.8816	9.44033		0.356138	0.206928	0.107449
11.3641	16.3437	10.4994		0.13012	0.188803	0.119929
16.0563	16.7809	12.2629		0.185416	0.193956	0.140712
14.7869	10.2998	16.2599		0.170457	0.117577	0.187816
10.5315	13.9491	14.4258		0.120308	0.160583	0.166202
14.6358	10.2377	10.8737		0.168676	0.116846	0.124341
22.3905	10.4593	23.7911		0.260064	0.119457	0.276569
27.6696	12.4147	11.3428		0.322277	0.142501	0.129869
8.89085	9.44713	10.3384		0.100973	0.107529	0.118033
24.2272	16.1454	9.80811		0.281709	0.186467	0.111783
35.8701	12.4986	19.175		0.418918	0.14349	0.22217
14.3758	11.7833	19.5385		0.165612	0.13506	0.226453
22.2238	13.115	8.85311		0.2581	0.150754	0.100529
10.0804	14.3683	10.3531		0.114993	0.165524	0.118206
22.5409	12.3239	16.0548		0.261837	0.141431	0.185399
18.4638	9.16794	11.4579		0.213789	0.104239	0.131225
14.7235	16.0815	15.2715		0.16971	0.185714	0.176168
17.2401	18.0856	15.1702		0.199367	0.209332	0.174974
15.315	9.64173	9.3414		0.17668	0.109822	0.106283
36.3342	13.2799	11.395		0.424387	0.152698	0.130484
24.9518	10.5742	14.5582		0.290248	0.120811	0.167762
16.2636	12.4358	9.20359		0.187859	0.14275	0.104659
36.3702	10.7374	9.4546		0.424811	0.122734	0.107617
14.6416	17.1022	22.9087		0.168745	0.197742	0.266171
34.7287	12.834	11.4477		0.405467	0.147442	0.131105
13.5798	8.67063	9.95974		0.156232	0.0983783	0.11357
17.7529	9.21208	19.6275		0.20541	0.104759	0.227502
17.0715	11.3478	11.6597		0.197381	0.129928	0.133604
20.975	8.9071	11.5044		0.243382	0.101165	0.131774
18.4047	17.9636	9.38743		0.213092	0.207893	0.106826
25.6824	9.38163	10.9491		0.298858	0.106757	0.125229
18.076	9.24542	20.0917		0.209218	0.105152	0.232973
9.26676	11.5972	9.68395		0.105404	0.132868	0.11032
9.38028	11.8439	16.2633		0.106741	0.135775	0.187856
13.3879	15.1906	17.7366		0.15397	0.175214	0.205218
11.9577	18.4756	14.3558		0.137115	0.213927	0.165376
9.12265	15.7493	19.7822		0.103705	0.181799	0.229326
10.6417	10.5967	9.75436		0.121607	0.121077	0.11115
26.7269	14.029	10.3108		0.311168	0.161525	0.117707
35.3169	16.9743	10.6374		0.412398	0.196236	0.121556
17.6637	17.9124	11.3885		0.204359	0.207291	0.130408
24.6036	15.9767	15.4007		0.286144	0.184479	0.17769
43.4247	12.01	19.1466		0.507946	0.137732	0.221835
35.8676	8.75805	14.3173		0.418888	0.0994084	0.164922
20.8713	15.3499	15.9805		0.24216	0.177092	0.184523
39.9838	8.85965	11.1496		0.467397	0.100606	0.127592
34.9106	17.1512	11.7109		0.407611	0.19832	0.134207
32.6862	13.5433	14.371		0.381396	0.155801	0.165556
20.1772	10.2842	14.8792		0.23398	0.117393	0.171544
16.0158	17.4884	12.4503		0.18494	0.202293	0.14292
16.7308	18.5517	16.9734		0.193365	0.214824	0.196224
29.1576	13.0516	9.4165		0.339812	0.150007	0.107168
15.5624	10.7185	9.93667		0.179597	0.122512	0.113298
19.1367	10.1821	12.265		0.221719	0.11619	0.140737
17.9175	14.356	10.5807		0.207351	0.165379	0.120888
15.5644	14.9482	34.6086		0.179619	0.172358	0.404051
28.4058	9.93392	8.6217		0.330952	0.113266	0.0978016
13.4636	13.7108	8.76652		0.154862	0.157775	0.0995083
18.0625	16.192	12.5906		0.20906	0.187016	0.144574
11.6186	10.9881	9.00368		0.13312	0.125689	0.102303
46.5809	12.2689	9.43605		0.545143	0.140784	0.107399
16.739	14.5707	12.3266		0.193462	0.16791	0.141463
13.6045	12.2019	11.0732		0.156522	0.139993	0.126691
34.3186	8.74869	9.83708		0.400633	0.0992981	0.112125
19.4006	18.3851	56.1349		0.224829	0.212861	0.657733
23.0158	9.16669	13.4014		0.267433	0.104224	0.154129
11.0066	10.2669	8.9252		0.125907	0.11719	0.101378
15.2813	13.3493	10.4081		0.176284	0.153515	0.118854
10.4738	18.4791	8.5142		0.119628	0.213969	0.0965348
20.2824	17.4922	10.164		0.235221	0.202338	0.115977
19.1712	10.2782	9.09216		0.222126	0.117322	0.103346
16.5746	16.945	9.73299		0.191524	0.19589	0.110898
9.6124	13.7302	8.56439		0.109477	0.158004	0.0971262
13.258	11.6206	17.4809		0.152439	0.133142	0.202205
54.1462	9.99371	11.3592		0.634297	0.11397	0.130062
15.8364	11.8431	9.18664		0.182825	0.135765	0.104459
19.7036	15.712	8.92063		0.228399	0.181359	0.101324
20.9091	16.741	16.4624		0.242606	0.193485	0.190203
17.0817	16.6877	44.0879		0.197501	0.192857	0.515763
10.7558	10.6971	10.045		0.122952	0.12226	0.114574
9.32098	9.09024	9.41467		0.106042	0.103323	0.107147
16.8558	17.671	8.54857		0.194838	0.204445	0.0969398
15.7599	15.286	12.7082		0.181923	0.176339	0.145961
9.28515	18.699	8.68183		0.10562	0.216561	0.0985102
23.5326	13.5075	9.92192		0.273523	0.155379	0.113124
36.2869	10.9758	9.21682		0.423829	0.125545	0.104815
14.1851	16.8845	10.0289		0.163365	0.195176	0.114385
12.5603	10.6199	8.6157		0.144217	0.12135	0.0977309
44.4216	13.4209	8.55801		0.519696	0.15436	0.097051
19.1546	13.1959	8.89364		0.221929	0.151708	0.101006
16.676	9.31543	10.3466		0.19272	0.105977	0.118129
16.5229	16.7714	20.5919		0.190916	0.193844	0.238868
17.3138	16.0544	9.82677		0.200237	0.185394	0.112003
15.0513	8.70311	9.82189		0.173573	0.098761	0.111946
33.9158	11.6387	16.5961		0.395887	0.133356	0.191778
16.3846	9.04113	8.72441		0.189285	0.102744	0.099012
11.4634	14.0837	9.2066		0.13129	0.16217	0.104695
22.6277	21.8534	10.5779		0.262859	0.253735	0.120855
16.9583	18.5396	9.00503		0.196047	0.214681	0.102319
10.1065	12.9306	9.35439		0.1153	0.148582	0.106436
27.6173	13.1069	8.75274		0.32166	0.150658	0.0993459
34.7881	16.7472	8.62484		0.406167	0.193558	0.0978386
57.212	12.8099	10.1313		0.670428	0.147159	0.115591
42.2	18.6881	10.2888		0.493514	0.216432	0.117448
20.6331	9.34452	11.2048		0.239353	0.10632	0.128243
15.1935	8.91516	9.42298		0.175249	0.10126	0.107244
10.7103	14.6706	10.7783		0.122415	0.169086	0.123216
29.3724	9.87779	12.5633		0.342344	0.112604	0.144252
10.1013	16.8128	9.86502		0.115238	0.194332	0.112454
15.4145	10.0219	9.81902		0.177853	0.114303	0.111912
31.996	15.4553	12.3628		0.373263	0.178334	0.14189
9.64577	13.0948	8.84987		0.10987	0.150516	0.100491
9.94623	10.2785	8.92375		0.113411	0.117327	0.101361
30.4081	9.48177	10.0121		0.35455	0.107937	0.114188
37.3414	16.6126	10.7669		0.436257	0.191973	0.123083
37.8608	15.9823	10.6509		0.442378	0.184545	0.121716
23.4385	18.6106	9.28438		0.272414	0.215519	0.105611
20.0159	11.3972	10.1914		0.232079	0.13051	0.1163
13.2432	11.6425	8.65384		0.152265	0.133402	0.0981804
16.5603	12.6293	9.53924		0.191356	0.14503	0.108615
20.2828	11.0888	10.3947		0.235226	0.126876	0.118696
31.415	9.9437	21.443		0.366415	0.113381	0.248898
39.162	10.796	9.04071		0.457712	0.123425	0.102739
13.3277	10.0574	9.62905		0.153261	0.114722	0.109673
10.1762	12.7127	8.99403		0.116121	0.146013	0.102189
18.5436	10.293	9.01615		0.214728	0.117497	0.10245
37.4422	12.6221	13.4375		0.437445	0.144946	0.154555
9.04799	14.6219	10.0722		0.102825	0.168512	0.114896
26.573	16.9857	9.21448		0.309353	0.19637	0.104787
50.8023	14.4871	10.2044		0.59489	0.166924	0.116453
27.1434	12.2235	9.52663		0.316075	0.140249	0.108466
41.4236	8.96697	11.223		0.484365	0.101871	0.128458
9.02803	19.2385	8.59409		0.10259	0.222918	0.0974762
19.8191	16.7624	8.61361		0.22976	0.193738	0.0977063
32.0273	16.1852	9.25981		0.373631	0.186935	0.105322
33.0351	14.9008	9.49082		0.385508	0.1718	0.108044
40.5361	9.14955	8.66378		0.473906	0.104022	0.0982975
22.7117	8.88053	8.74414		0.26385	0.100852	0.0992445
14.8076	16.2215	11.6145		0.170701	0.187363	0.133072
17.295	20.435	12.4555		0.200014	0.237018	0.142982
17.4292	14.0786	10.1993		0.201596	0.16211	0.116393
36.5414	11.2878	9.1838		0.426829	0.129221	0.104426
11.6206	13.0018	10.32		0.133143	0.14942	0.117816
43.7283	19.1512	10.1407		0.511525	0.221889	0.115702
19.6328	12.8752	11.1399		0.227565	0.147928	0.127478
8.86961	9.39377	9.56377		0.100723	0.1069	0.108904
17.3122	13.8689	12.3042		0.200218	0.159638	0.141199
27.6847	12.974	17.7503		0.322454	0.149093	0.20538
30.6235	9.44013	11.0797		0.357088	0.107447	0.126769
17.7223	16.0872	10.995		0.20505	0.185781	0.12577
27.7529	11.3799	10.0344		0.323259	0.130306	0.11445
35.192	9.66487	9.53961		0.410926	0.110095	0.108619
24.254	16.6454	8.92902		0.282025	0.192359	0.101423
20.1156	18.3466	9.3414		0.233254	0.212408	0.106283
14.5902	9.10657	8.79807		0.168139	0.103516	0.09988
8.82782	8.65693	9.33142		0.100231	0.0982167	0.106166
11.7507	19.0249	10.4065		0.134676	0.2204	0.118835
31.3901	19.5155	8.97605		0.366122	0.226182	0.101978
31.3414	18.0946	9.18172		0.365548	0.209438	0.104401
45.2412	9.5131	13.4601		0.529355	0.108307	0.154821
30.5179	13.4655	10.8096		0.355844	0.154885	0.123586
23.705	18.241	10.0317		0.275555	0.211163	0.114418
38.3208	9.10071	9.36301		0.447799	0.103447	0.106538
54.7107	13.3187	15.5542		0.64095	0.153155	0.1795
13.9881	12.2568	11.5189		0.161043	0.140641	0.131945
23.4536	10.3758	9.23032		0.272593	0.118473	0.104974
28.2479	15.5047	11.315		0.329092	0.178916	0.129542
27.7648	17.1925	10.2952		0.323399	0.198807	0.117524
26.3614	13.7409	9.93272		0.30686	0.15813	0.113252
16.2838	16.1147	8.6862		0.188097	0.186105	0.0985617
14.1469	15.2268	9.17187		0.162915	0.175642	0.104285
17.6747	12.9911	8.61178		0.20449	0.149294	0.0976847
33.8401	16.6056	9.80076		0.394994	0.19189	0.111697
30.3765	11.44	8.8924		0.354177	0.131014	0.100992
24.2003	8.74721	9.52627		0.281392	0.0992807	0.108462
27.4995	15.4958	9.89329		0.320272	0.178811	0.112787
20.067	15.0885	10.6442		0.232682	0.174012	0.121637
39.2787	13.9002	9.09455		0.459088	0.160007	0.103374
8.7078	10.0491	9.24527		0.0988163	0.114624	0.10515
40.5194	12.9794	10.5267		0.473708	0.149156	0.120251
9.85696	15.7286	8.66636		0.112359	0.181554	0.0983279
30.4748	10.3766	9.26883		0.355335	0.118483	0.105428
11.0141	9.80804	8.7849		0.125996	0.111782	0.0997249
11.4318	10.1386	9.07377		0.130918	0.115678	0.103129
15.3651	17.8498	11.1806		0.177271	0.206553	0.127958
9.52702	10.0391	9.21067		0.108471	0.114505	0.104742
13.6592	9.44626	8.57251		0.157167	0.107519	0.0972219
8.65849	12.1534	8.82139		0.0982352	0.139422	0.100155
16.2858	19.8001	18.6748		0.188122	0.229537	0.216275
9.98922	16.2673	10.0171		0.113918	0.187903	0.114245
11.1916	10.0856	8.81415		0.128087	0.115053	0.10007
17.5606	12.0845	12.276		0.203145	0.13861	0.140867
9.83481	15.596	9.6825		0.112098	0.179993	0.110303
9.07281	15.6521	12.2418		0.103118	0.180653	0.140463
23.8118	9.90443	11.0087		0.276814	0.112918	0.125931
11.7112	16.594	8.92407		0.134211	0.191754	0.101365
13.8432	8.69354	13.2261		0.159336	0.0986482	0.152063
12.8939	12.0967	12.3707		0.148149	0.138754	0.141983
22.8309	14.1295	12.8371		0.265254	0.16271	0.14748
16.954	13.0087	12.4454		0.195996	0.149502	0.142864
16.6261	13.838	12.6713		0.192132	0.159274	0.145525
14.0378	9.06177	9.41866		0.161629	0.102988	0.107194
18.5163	12.4601	10.212		0.214407	0.143037	0.116543
28.6071	11.2821	8.41342		0.333325	0.129153	0.095347
22.9005	16.1635	10.1188		0.266073	0.18668	0.115445
15.9325	16.555	8.62114		0.183958	0.191294	0.097795
17.3309	12.0302	9.16524		0.200438	0.13797	0.104207
31.9321	11.2252	8.58507		0.37251	0.128483	0.0973699
15.7352	14.1203	9.47958		0.181633	0.162601	0.107911
23.5862	10.8625	12.1773		0.274155	0.124209	0.139703
20.1063	11.6164	8.79634		0.233145	0.133094	0.0998596
10.1655	9.88411	10.4486		0.115995	0.112679	0.119331
48.9853	11.7064	8.64146		0.573477	0.134154	0.0980344
37.7395	10.6931	9.75027		0.440948	0.122212	0.111102
11.9391	8.95416	8.73225		0.136896	0.10172	0.0991044
13.8241	14.9032	15.3156		0.159111	0.171827	0.176688
30.6131	14.6831	14.9684		0.356965	0.169233	0.172596
28.6999	15.1116	9.51818		0.334418	0.174284	0.108366
41.761	15.3442	11.2994		0.488341	0.177024	0.129358
25.6441	12.0484	15.8365		0.298407	0.138185	0.182826
14.8702	17.2292	8.89296		0.171439	0.199239	0.100998
57.4169	17.5348	11.0887		0.672842	0.20284	0.126875
14.1869	8.60834	9.30927		0.163387	0.0976442	0.105904
14.7541	10.4146	11.6441		0.170071	0.11893	0.13342
35.1938	15.1564	9.84938		0.410948	0.174811	0.11227
19.5386	16.6704	10.3395		0.226455	0.192654	0.118046
37.7414	16.784	11.2634		0.44097	0.193993	0.128933
35.4119	9.27601	12.6304		0.413518	0.105512	0.145043
9.47934	14.4023	10.1458		0.107909	0.165925	0.115763
48.9728	19.4105	11.1417		0.57333	0.224945	0.1275
15.1806	17.1404	9.78702		0.175097	0.198193	0.111535
31.8289	17.0312	12.687		0.371293	0.196906	0.14571
55.0528	9.39147	8.63521		0.644982	0.106873	0.0979608
18.9526	16.3824	9.87244		0.219549	0.189259	0.112541
15.2139	17.8636	8.60789		0.175489	0.206715	0.0976388
13.3091	17.7682	13.4317		0.153042	0.205591	0.154486
11.7981	13.4122	9.60986		0.135234	0.154257	0.109447
28.2549	13.7825	14.7431		0.329174	0.15862	0.169941
27.8692	17.3328	8.76922		0.324629	0.20046	0.0995401
18.7012	16.743	11.369		0.216586	0.193509	0.130177
10.935	8.88652	9.87396		0.125064	0.100922	0.112559
39.0505	12.0806	9.83365		0.456398	0.138564	0.112084
15.8753	15.3909	10.7644		0.183283	0.177575	0.123052
12.5604	12.2761	14.3347		0.144219	0.140868	0.165128
25.0913	13.4503	8.85669		0.291893	0.154706	0.100571
24.5879	13.8559	11.1654		0.285959	0.159486	0.127779
14.5558	16.3722	9.45652		0.167734	0.189139	0.10764
17.8541	10.3417	13.4952		0.206603	0.118071	0.155235
53.7743	14.8394	8.67085		0.629915	0.171075	0.0983808
26.3869	14.0735	9.11455		0.30716	0.16205	0.10361
35.2517	16.5188	19.9089		0.411631	0.190867	0.230819
18.3466	15.3437	47.2135		0.212407	0.177019	0.552597
11.186	14.7124	10.2498		0.128022	0.169579	0.116988
26.2432	10.0962	13.7887		0.305467	0.115178	0.158693
13.3934	10.0837	12.3137		0.154035	0.115031	0.14131
13.7593	17.9326	8.51734		0.158347	0.207528	0.0965717
22.862	10.4753	10.1668		0.26562	0.119646	0.11601
24.722	19.2188	23.6926		0.28754	0.222685	0.275409
15.6175	10.7652	10.4244		0.180245	0.123062	0.119046
19.1265	9.95499	11.181		0.221599	0.113514	0.127963
39.8898	16.9739	10.3083		0.46629	0.19623	0.117677
20.1089	10.2128	13.5284		0.233176	0.116552	0.155626
14.0037	16.4853	17.5139		0.161228	0.190472	0.202595
28.7617	18.4095	15.2155		0.335147	0.213148	0.175507
33.7495	12.9787	10.134		0.393927	0.149148	0.115624
9.82804	19.432	15.8662		0.112018	0.225199	0.183176
17.6799	14.1831	9.3951		0.20455	0.163341	0.106916
24.1185	11.5608	9.84007		0.280428	0.132439	0.11216
14.7283	15.1877	16.7532		0.169766	0.175181	0.193629
15.3424	12.0201	9.91413		0.177004	0.137851	0.113033
15.3898	9.40356	14.0125		0.177563	0.107016	0.161331
17.0316	18.3688	17.2216		0.19691	0.212668	0.19915
26.759	17.747	10.0749		0.311546	0.205341	0.114927
12.0962	9.09085	9.52014		0.138748	0.10333	0.10839
19.8222	12.8002	12.319		0.229797	0.147044	0.141373
21.8353	11.3504	9.73604		0.253521	0.129958	0.110934
47.403	26.6179	9.02977		0.554831	0.309883	0.102611
15.678	9.0785	10.0786		0.180958	0.103185	0.114971
31.3987	14.8485	9.07609		0.366223	0.171183	0.103157
14.3158	17.068	9.88763		0.164905	0.197339	0.11272
27.4264	17.2736	13.9885		0.319411	0.199762	0.161049
18.5099	13.2676	9.72403		0.214332	0.152552	0.110792
49.9877	10.2274	8.99432		0.585291	0.116724	0.102193
25.1716	8.8948	10.5227		0.292838	0.10102	0.120204
40.3397	15.1944	16.5544		0.471591	0.17526	0.191286
15.3077	14.7838	9.43026		0.176595	0.170421	0.10733
29.6206	17.1253	9.42219		0.345269	0.198015	0.107235
23.1715	14.0763	10.6097		0.269267	0.162083	0.12123
22.3494	11.361	8.56067		0.259579	0.130083	0.0970823
14.4714	9.88353	9.57869		0.166739	0.112672	0.109079
18.6769	16.0696	11.1761		0.2163	0.185573	0.127904
10.3641	12.3625	9.75721		0.118335	0.141886	0.111183
26.1353	16.0436	14.0778		0.304195	0.185267	0.1621
25.5007	12.0708	15.2883		0.296717	0.138449	0.176367
17.6361	10.9446	17.5507		0.204035	0.125177	0.203028
13.3967	13.0274	8.50905		0.154074	0.149722	0.0964741
9.20645	16.2758	9.41997		0.104693	0.188003	0.107209
29.3382	8.88626	9.78474		0.341941	0.100919	0.111508
13.7121	12.2956	19.6414		0.157791	0.141097	0.227666
9.69446	19.4183	9.17759		0.110444	0.225037	0.104353
15.4472	11.0701	14.9285		0.178238	0.126655	0.172126
40.5661	12.6229	19.5973		0.474259	0.144955	0.227147
19.5895	14.2754	8.58507		0.227054	0.164429	0.0973699
19.4173	12.6841	8.64624		0.225025	0.145676	0.0980908
22.9892	14.9416	10.7264		0.267119	0.172281	0.122605
34.1141	8.46901	18.8318		0.398223	0.0960021	0.218126
45.35	11.9446	9.4599		0.530637	0.136961	0.10768
43.2543	17.9743	19.375		0.505939	0.20802	0.224527
17.5854	14.8349	10.0443		0.203436	0.171023	0.114567
18.3072	9.52203	13.3235		0.211942	0.108412	0.153211
43.0197	9.5517	11.6363		0.503174	0.108761	0.133329
17.1447	15.2097	9.33335		0.198243	0.17544	0.106188
17.1442	13.5549	8.76885		0.198238	0.155938	0.0995357
19.2787	14.9014	13.1829		0.223392	0.171806	0.151554
12.9887	10.8761	11.9893		0.149266	0.124369	0.137487
15.4835	9.64161	8.73068		0.178667	0.109821	0.0990859
11.1663	10.3684	13.8545		0.127789	0.118386	0.159469
16.7463	11.4957	14.3868		0.193548	0.131671	0.165742
19.5836	10.1914	9.91731		0.226986	0.1163	0.11307
25.9489	10.7477	13.2886		0.301999	0.122856	0.1528
50.2395	16.9441	15.1777		0.588258	0.195879	0.175062
16.0609	14.356	10.3724		0.185471	0.165379	0.118433
20.2352	10.0377	11.7526		0.234664	0.114488	0.134699
14.8757	9.49414	14.9869		0.171503	0.108083	0.172814
11.2108	9.26244	14.6628		0.128313	0.105353	0.168994
53.17	17.3814	9.78577		0.622793	0.201033	0.11152
18.4002	10.6043	14.107		0.213039	0.121166	0.162444
9.28307	9.5507	9.76099		0.105596	0.10875	0.111228
50.381	12.6703	12.46		0.589925	0.145514	0.143036
35.3681	12.3016	14.801		0.413002	0.141168	0.170624
26.4202	11.6425	17.2424		0.307553	0.133402	0.199394
12.0758	9.9108	8.94121		0.138507	0.112993	0.101567
14.4077	11.0255	14.9395		0.165989	0.12613	0.172255
64.4403	12.9877	9.84049		0.755611	0.149254	0.112165
9.39361	9.58937	9.7394		0.106898	0.109205	0.110973
16.809	8.58201	17.5547		0.194287	0.0973339	0.203074
20.3832	13.7739	9.21275		0.236409	0.158519	0.104767
29.4601	13.214	17.4178		0.343378	0.151921	0.201461
34.7207	10.5116	11.4663		0.405372	0.120073	0.131324
44.0859	19.7409	11.9828		0.515739	0.228839	0.137411
15.2331	17.8363	18.9029		0.175715	0.206394	0.218963
11.9402	9.97272	19.2449		0.13691	0.113723	0.222993
29.4124	18.8269	13.2581		0.342815	0.218067	0.152441
34.4099	16.278	9.20994		0.40171	0.18803	0.104734
68.957	14.6457	13.1066		0.808839	0.168793	0.150655
28.9711	12.1179	13.1293		0.337615	0.139004	0.150922
40.1506	16.8437	15.1525		0.469363	0.194696	0.174766
22.5541	19.7107	11.8067		0.261992	0.228483	0.135336
10.4927	10.8236	16.3539		0.119851	0.123751	0.188924
13.0601	10.5864	11.1974		0.150107	0.120956	0.128156
26.1204	12.0719	12.6042		0.30402	0.138461	0.144735
49.9931	8.81354	17.1587		0.585354	0.100062	0.198408
32.1348	14.6324	10.2627		0.374898	0.168636	0.11714
46.2507	16.5818	9.58006		0.54125	0.19161	0.109096
26.5055	18.8749	13.521		0.308558	0.218633	0.155538
32.7337	13.5478	8.88802		0.381956	0.155855	0.10094
15.9151	12.3312	9.67386		0.183753	0.141518	0.110201
21.5528	9.21915	14.6917		0.250191	0.104842	0.169335
12.2841	16.2325	11.0533		0.140963	0.187493	0.126458
18.0462	12.9229	9.75561		0.208867	0.148491	0.111165
42.2903	18.6122	9.99804		0.494579	0.215537	0.114021
9.60121	12.2548	16.9261		0.109345	0.140617	0.195667
28.5668	9.43494	11.9763		0.33285	0.107385	0.137335
16.9564	14.603	11.3676		0.196025	0.16829	0.130161
18.3152	8.97106	13.9776		0.212037	0.101919	0.160919
57.2722	16.4282	11.3881		0.671136	0.1898	0.130403
10.0513	16.5417	15.8992		0.114649	0.191137	0.183566
15.6467	11.8439	9.91662		0.18059	0.135775	0.113062
10.1877	10.9738	9.34293		0.116257	0.12552	0.106301
10.9011	11.402	14.6026		0.124663	0.130567	0.168285
23.7559	10.8694	9.71566		0.276155	0.12429	0.110694
34.2406	20.4776	12.7449		0.399714	0.237521	0.146392
12.5583	10.1179	12.2421		0.144193	0.115434	0.140467
10.7473	14.7869	10.4735		0.122851	0.170458	0.119624
10.1264	18.8605	11.2974		0.115534	0.218463	0.129334
56.455	10.8463	11.8001		0.661507	0.124018	0.135259
13.2777	9.30376	8.9012		0.152671	0.10584	0.101095
10.4017	9.99023	12.6333		0.118778	0.113929	0.145077
38.8676	26.699	13.742		0.454243	0.310838	0.158143
10.9879	12.5843	16.0675		0.125686	0.1445	0.185549
13.7803	8.55886	11.5045		0.158595	0.097061	0.131775
13.3741	14.0514	9.24405		0.153808	0.161789	0.105136
33.8917	14.3966	17.0579		0.395603	0.165858	0.19722
13.6548	9.65434	16.6421		0.157116	0.109971	0.19232
30.672	16.6127	14.0327		0.357659	0.191974	0.161569
15.7618	16.1767	12.8681		0.181946	0.186835	0.147845
14.969	11.7499	16.6141		0.172603	0.134667	0.19199
12.9977	19.0414	12.1823		0.149372	0.220596	0.139762
13.3439	17.2753	12.312		0.153452	0.199783	0.141291
11.0696	10.5727	10.587		0.126649	0.120794	0.120962
8.91565	14.1704	12.2654		0.101266	0.163192	0.140742
23.1195	9.37476	11.872		0.268655	0.106676	0.136105
22.8265	11.7865	12.1948		0.265202	0.135098	0.13991
25.0553	10.7717	14.4372		0.291468	0.123138	0.166336
9.00637	13.036	12.8355		0.102335	0.149824	0.147461
14.5066	16.4316	12.6773		0.167154	0.189839	0.145596
14.5235	9.85717	8.48455		0.167353	0.112361	0.0961853
49.6817	8.77128	15.1981		0.581684	0.0995643	0.175303
29.5829	13.139	9.41818		0.344825	0.151037	0.107188
14.8932	19.336	9.50212		0.17171	0.224067	0.108177
20.5666	16.0735	9.09107		0.238569	0.18562	0.103333
12.0059	9.38294	9.271		0.137683	0.106773	0.105453
38.5045	15.2685	14.7725		0.449963	0.176133	0.170288
11.9787	10.7945	14.7527		0.137363	0.123407	0.170054
10.7144	13.4509	15.6785		0.122464	0.154712	0.180964
22.391	9.32204	8.90103		0.26007	0.106055	0.101093
13.6217	14.0133	10.1872		0.156725	0.161341	0.116251
16.8974	9.73584	9.73401		0.195329	0.110932	0.11091
8.75228	14.9105	8.77581		0.0993405	0.171914	0.0996178
12.5866	11.7045	15.5375		0.144528	0.134131	0.179303
13.3541	11.0576	8.71389		0.153571	0.126509	0.0988881
24.888	13.3899	9.19368		0.289496	0.153994	0.104542
15.653	12.068	9.11811		0.180664	0.138415	0.103652
8.69371	9.1625	13.054		0.0986502	0.104175	0.150035
17.1376	15.6375	10.9202		0.19816	0.180481	0.124889
20.7463	10.388	10.6777		0.240688	0.118617	0.122032
8.69026	9.09202	18.6861		0.0986095	0.103344	0.216408
9.54992	15.826	9.89439		0.10874	0.182702	0.1128
9.44067	10.1669	15.0171		0.107453	0.116011	0.17317
19.3505	10.393	8.97445		0.224238	0.118676	0.101959
12.2985	10.7236	13.1897		0.141131	0.122573	0.151634
24.6286	14.9666	11.2141		0.286439	0.172574	0.128353
11.782	12.7161	10.593		0.135045	0.146054	0.121034
11.7212	10.7185	13.8266		0.134329	0.122512	0.15914
10.1267	10.5991	9.46345		0.115537	0.121105	0.107721
19.4991	8.81625	8.96331		0.225989	0.100094	0.101827
17.6294	16.7389	9.53961		0.203956	0.193461	0.108619
20.755	17.0313	8.76599		0.24079	0.196907	0.099502
16.7526	15.2052	14.4111		0.193622	0.175387	0.166028
17.5298	13.7619	10.1949		0.202782	0.158377	0.116342
13.4297	9.82511	13.9691		0.154463	0.111983	0.160819
19.6293	18.3622	12.9948		0.227524	0.212592	0.149338
19.2529	11.2509	9.05127		0.223088	0.128787	0.102864
10.4252	16.1825	9.70701		0.119055	0.186904	0.110592
20.1496	13.1256	10.4164		0.233656	0.150879	0.118952
18.4661	12.8231	10.2947		0.213815	0.147314	0.117518
37.3654	17.5082	10.6214		0.436539	0.202527	0.121367
11.1574	17.5192	9.50281		0.127685	0.202657	0.108185
25.6793	9.23213	9.03122		0.298821	0.104995	0.102628
23.7952	14.2052	12.3892		0.276617	0.163602	0.1422
16.7323	13.0339	10.4448		0.193384	0.149798	0.119286
17.4092	18.4927	9.50305		0.201361	0.21413	0.108188
10.27	12.3288	13.9412		0.117227	0.141489	0.160491
11.5662	9.90222	9.01732		0.132502	0.112892	0.102464
11.0535	16.4991	9.12045		0.12646	0.190634	0.103679
23.7031	12.7416	9.26794		0.275532	0.146354	0.105417
24.1539	18.9312	10.8896		0.280845	0.219296	0.124529
8.87948	22.0732	9.393		0.100839	0.256324	0.106891
33.8506	10.0783	23.0657		0.395118	0.114967	0.268021
15.4638	9.59913	16.3702		0.178434	0.10932	0.189116
15.2639	12.7523	10.911		0.176079	0.14648	0.12478
20.5449	9.19056	11.1761		0.238314	0.104505	0.127904
17.3374	18.1339	13.4779		0.200514	0.209901	0.155031
8.70584	17.7454	11.0978		0.0987932	0.205323	0.126982
36.9922	12.6324	10.3644		0.432142	0.145067	0.118339
43.0875	14.276	11.1825		0.503973	0.164436	0.12798
19.681	10.2143	12.2595		0.228133	0.11657	0.140673
17.6077	16.9664	13.7314		0.203699	0.196142	0.158019
9.85229	11.9116	9.17885		0.112304	0.136572	0.104368
17.9254	18.0624	8.68441		0.207444	0.209059	0.0985406
13.6826	17.0407	14.3525		0.157443	0.197018	0.165338
10.4487	9.02524	16.2566		0.119333	0.102557	0.187777
8.71475	11.9635	9.47051		0.0988981	0.137184	0.107805
12.7965	13.1727	21.6452		0.147001	0.151434	0.251281
10.0338	18.7267	12.0186		0.114443	0.216887	0.137834
19.6967	11.8546	11.0654		0.228318	0.1359	0.1266
14.4851	9.57833	8.59351		0.166901	0.109075	0.0974694
37.7117	10.4984	16.2464		0.440621	0.119918	0.187658
14.8642	10.458	11.0442		0.171368	0.119442	0.12635
21.2026	11.0844	15.1734		0.246064	0.126824	0.175012
9.08121	10.75	11.0358		0.103217	0.122883	0.126251
24.9471	10.5269	8.51875		0.290193	0.120254	0.0965884
11.775	12.3201	9.09455		0.134962	0.141386	0.103374
10.3916	17.9353	12.4556		0.11866	0.207561	0.142983
19.2436	13.4669	11.8527		0.222978	0.154901	0.135878
44.9597	14.2545	8.7292		0.526037	0.164183	0.0990685
19.898	13.7521	8.88053		0.23069	0.158262	0.100852
20.0241	14.9139	12.2204		0.232176	0.171953	0.140211
19.6925	14.9542	11.0323		0.228269	0.172429	0.12621
8.7537	8.81933	8.57691		0.0993571	0.100131	0.0972737
63.3257	16.8428	8.75587		0.742476	0.194686	0.0993828
18.3578	12.9205	11.2244		0.212539	0.148462	0.128474
19.1501	12.9856	9.28838		0.221876	0.149229	0.105658
14.4862	9.99646	10.1282		0.166913	0.114003	0.115555
9.48982	18.1012	8.78689		0.108032	0.209516	0.0997484
34.7417	13.6258	12.2353		0.405619	0.156774	0.140387
19.8542	11.7289	18.3039		0.230174	0.134419	0.211904
24.5462	11.1632	11.2787		0.285469	0.127752	0.129114
28.6454	11.0811	11.5901		0.333776	0.126785	0.132784
9.12585	11.1141	11.9324		0.103743	0.127174	0.136817
14.0338	17.5326	9.93261		0.161582	0.202815	0.11325
23.8758	9.87001	8.76599		0.277568	0.112513	0.099502
23.2218	11.9744	8.7937		0.269861	0.137312	0.0998286
39.5609	21.094	11.3106		0.462414	0.244785	0.12949
8.77609	12.9308	12.7175		0.099621	0.148583	0.14607
28.0889	12.2722	13.2904		0.327219	0.140822	0.152821
13.294	14.8237	9.42717		0.152863	0.170891	0.107294
17.5106	15.4783	8.49649		0.202555	0.178605	0.0963261
48.51	12.6503	10.8544		0.567876	0.145278	0.124113
22.1707	10.7946	12.9622		0.257474	0.123408	0.148953
10.4146	12.5397	9.02814		0.11893	0.143974	0.102591
55.6236	18.1937	8.99412		0.651709	0.210605	0.10219
37.1346	13.3262	11.001		0.43382	0.153242	0.125841
17.5213	12.4183	11.8619		0.202681	0.142543	0.135987
13.3473	16.0723	15.6201		0.153492	0.185605	0.180276
11.5126	11.4797	13.8112		0.13187	0.131482	0.158959
35.6787	13.0181	9.65608		0.416662	0.149612	0.109992
13.1008	10.4927	14.9326		0.150587	0.11985	0.172174
14.0602	14.8899	11.9378		0.161893	0.171671	0.136881
14.4139	10.4637	12.6552		0.166061	0.119509	0.145336
16.0722	15.2905	12.0186		0.185604	0.176392	0.137834
12.4156	11.8321	11.4247		0.142512	0.135636	0.130834
14.003	10.0399	10.0528		0.161219	0.114515	0.114667
42.8102	18.9148	10.6365		0.500705	0.219103	0.121546
22.8034	10.5256	5.48449		0.26493	0.120239	0.0608303
56.831	15.9607	6.28229		0.665937	0.18429	0.0702322
12.2093	11.7522	6.3382		0.140081	0.134694	0.0708911
42.072	15.4955	7.89343		0.492006	0.178808	0.0892191
28.5681	21.6777	7.35306		0.332866	0.251664	0.0828509
12.7681	8.83938	7.08446		0.146666	0.100367	0.0796856
21.6178	13.0748	6.1774		0.250958	0.15028	0.0689961
44.6976	15.714	3.49298		0.522948	0.181383	0.0373608
31.07	9.15062	6.4337		0.36235	0.104035	0.0720165
38.2979	9.46786	4.62017		0.447529	0.107773	0.0506444
9.25812	17.5602	5.479		0.105302	0.20314	0.0607656
10.3794	8.51212	4.65731		0.118515	0.0965102	0.0510821
10.0866	9.06718	4.89221		0.115065	0.103051	0.0538504
9.23973	24.8947	2.70113		0.105085	0.289575	0.028029
9.38042	18.7016	7.26797		0.106743	0.216591	0.0818481
30.8117	18.9324	3.49298		0.359306	0.219311	0.0373608
14.6163	12.2146	8.21387		0.168446	0.140143	0.0929954
20.6916	19.7845	8.22394		0.240043	0.229352	0.093114
22.7015	12.2074	6.60462		0.263729	0.140058	0.0740308
26.3825	13.6801	3.67908		0.307109	0.157413	0.0395539
16.7438	16.3278	5.69534		0.193519	0.188616	0.0633151
15.4592	18.0109	6.12929		0.17838	0.208451	0.0684291
8.99085	11.7324	7.0393		0.102152	0.134461	0.0791534
46.0009	12.431	8.05146		0.538307	0.142693	0.0910814
21.9079	20.1841	6.27418		0.254376	0.234062	0.0701366
11.8455	17.6247	5.71107		0.135793	0.2039	0.0635004
16.7928	15.97	5.76373		0.194097	0.184399	0.0641211
8.92161	9.13224	4.09293		0.101336	0.103818	0.044431
11.7468	19.6846	6.04646		0.134631	0.228175	0.067453
36.9344	10.48	4.25678		0.43146	0.119701	0.046362
28.2686	13.9682	5.94665		0.329336	0.160809	0.0662768
19.2716	9.49822	5.63103		0.223308	0.108131	0.0625572
10.9248	19.3319	6.06417		0.124943	0.224019	0.0676617
10.1833	15.7107	6.71393		0.116205	0.181344	0.075319
22.8913	17.2273	3.0935		0.265965	0.199217	0.032653
15.1591	12.5204	7.33449		0.174844	0.143747	0.0826321
13.3506	10.584	6.73484		0.153531	0.120927	0.0755653
31.5208	14.5566	7.65865		0.367662	0.167743	0.0864523
13.7382	10.2169	7.38903		0.158099	0.1166	0.0832748
40.9973	13.2412	6.18433		0.479341	0.152241	0.0690778
24.1663	10.6577	3.48991		0.280991	0.121795	0.0373246
20.2716	10.9109	7.02931		0.235093	0.124779	0.0790356
23.6392	8.61661	7.52464		0.27478	0.0977416	0.084873
10.5787	13.3789	6.94616		0.120864	0.153864	0.0780558
13.523	8.85357	5.53185		0.155562	0.100534	0.0613884
11.9762	18.4735	8.10637		0.137334	0.213903	0.0917286
16.4254	11.4831	6.71337		0.189767	0.131523	0.0753124
15.4286	24.9501	8.25298		0.17802	0.290228	0.0934563
13.6861	9.09616	6.91243		0.157484	0.103393	0.0776582
47.9416	8.7849	4.34059		0.561178	0.0997249	0.0473496
15.54	12.9882	6.10953		0.179332	0.149259	0.0681963
14.6045	19.5606	6.10953		0.168308	0.226714	0.0681963
11.1949	16.3329	7.0582		0.128126	0.188676	0.0793761
10.695	22.2187	4.85758		0.122235	0.258039	0.0534423
31.4172	20.2475	5.04047		0.366441	0.234808	0.0555977
36.065	13.4687	3.80211		0.421215	0.154922	0.0410038
16.9074	9.55441	3.41385		0.195447	0.108793	0.0364283
11.55	9.20947	5.35126		0.132311	0.104728	0.0592602
9.36614	10.6969	7.81911		0.106575	0.122258	0.0883433
35.2962	16.5879	5.93723		0.412154	0.191681	0.0661657
46.6066	8.85542	2.93092		0.545445	0.100556	0.030737
34.8407	9.57437	2.45167		0.406786	0.109029	0.0250892
9.98872	23.0063	4.85962		0.113912	0.267321	0.0534664
38.9166	21.4969	4.39034		0.45482	0.249533	0.0479359
16.7222	18.8796	8.00648		0.193265	0.218688	0.0905513
46.4082	14.0379	6.84234		0.543107	0.16163	0.0768322
29.9531	12.0667	6.93656		0.349187	0.1384	0.0779426
16.831	20.1024	3.11311		0.194546	0.233099	0.0328842
52.5712	9.20879	5.93466		0.615736	0.10472	0.0661355
34.699	14.2409	5.89764		0.405116	0.164022	0.0656991
30.3211	10.932	6.71337		0.353524	0.125028	0.0753124
21.7994	9.23019	6.25999		0.253098	0.104973	0.0699693
14.2847	8.95575	6.12929		0.164539	0.101738	0.0684291
30.6578	10.9253	7.17166		0.357493	0.124949	0.0807132
19.6825	9.79584	7.62086		0.22815	0.111639	0.0860069
27.5068	10.9324	2.98611		0.320358	0.125033	0.0313875
9.99105	11.1004	5.18568		0.113939	0.127012	0.0573088
36.0651	10.5127	7.50821		0.421216	0.120087	0.0846793
38.4511	9.41405	7.99021		0.449334	0.107139	0.0903596
9.87759	9.37247	7.40104		0.112602	0.106649	0.0834164
14.2428	15.327	5.65686		0.164045	0.176823	0.0628617
15.3443	19.8078	4.07692		0.177026	0.229628	0.0442424
13.3916	14.5957	7.37261		0.154014	0.168204	0.0830814
31.1385	12.513	7.57823		0.363157	0.14366	0.0855045
27.1764	10.4763	7.64807		0.316465	0.119657	0.0863275
13.829	16.9755	6.33034		0.159169	0.19625	0.0707984
43.0018	15.9389	5.89764		0.502963	0.184033	0.0656991
20.1193	15.8651	6.43784		0.233298	0.183164	0.0720653
22.4343	14.685	7.82623		0.26058	0.169256	0.0884271
12.1477	18.202	7.91806		0.139354	0.210704	0.0895093
16.9148	13.0911	6.26091		0.195534	0.150473	0.0699802
43.1524	18.2942	4.82177		0.504737	0.21179	0.0530203
24.1283	9.40612	4.28717		0.280544	0.107046	0.0467201
59.6189	9.33834	8.12984		0.698792	0.106247	0.0920051
10.9767	8.83033	6.57927		0.125555	0.10026	0.073732
47.3563	17.9664	6.15249		0.55428	0.207926	0.0687025
34.3978	11.4065	6.19312		0.401567	0.130619	0.0691814
23.0857	9.91051	5.97601		0.268257	0.11299	0.0666228
20.4008	10.7705	7.63256		0.236616	0.123125	0.0861448
10.9677	10.7824	7.38903		0.125449	0.123265	0.0832748
19.746	12.0855	4.19588		0.228899	0.138622	0.0456443
38.9802	14.7573	7.72794		0.45557	0.170108	0.0872688
13.7347	9.01164	7.64238		0.158057	0.102397	0.0862605
21.2963	8.98671	4.66881		0.247169	0.102103	0.0512176
23.6251	17.1313	7.50221		0.274613	0.198085	0.0846087
50.4493	17.0733	8.24976		0.59073	0.197402	0.0934184
31.8093	12.0832	5.29425		0.371062	0.138595	0.0585883
29.436	11.7737	6.8188		0.343093	0.134948	0.0765549
35.3395	15.973	4.8398		0.412665	0.184435	0.0532328
9.67516	21.5061	2.1243		0.110216	0.249641	0.0212312
21.3818	13.171	4.81275		0.248176	0.151414	0.0529139
11.9388	13.2206	5.17495		0.136893	0.151999	0.0571824
10.7583	16.2048	7.5503		0.122981	0.187166	0.0851754
8.60786	8.92365	7.42344		0.0976385	0.10136	0.0836803
8.92385	10.1081	3.71198		0.101362	0.115318	0.0399416
12.2099	19.6574	7.75739		0.140088	0.227855	0.0876159
28.1558	18.5631	4.76559		0.328007	0.214958	0.0523582
12.3748	9.12624	5.61234		0.142032	0.103747	0.0623369
26.8704	14.255	7.33449		0.312858	0.164189	0.0826321
19.2631	15.3138	4.15042		0.223208	0.176666	0.0451085
24.466	16.7995	6.06307		0.284523	0.194175	0.0676487
25.4699	9.54272	3.57721		0.296354	0.108656	0.0383534
8.75587	20.7894	5.0429		0.0993828	0.241195	0.0556262
18.1202	17.4376	6.66269		0.209739	0.201695	0.0747151
10.448	11.0342	2.94422		0.119324	0.126233	0.0308937
23.1843	12.7938	7.67925		0.269418	0.146969	0.0866951
14.2113	10.4443	6.32163		0.163674	0.119281	0.0706958
11.3819	18.5923	7.96348		0.13033	0.215303	0.0900446
9.28189	20.2965	5.07818		0.105582	0.235386	0.056042
9.70539	13.5828	6.63427		0.110573	0.156267	0.0743801
12.5697	12.0472	7.33817		0.144327	0.13817	0.0826755
9.34652	10.2032	8.22993		0.106343	0.116439	0.0931847
[truncated: 8,489 more rows]

## Sheet: Graph2
	Raw Data				Normalized
Emulsion 75%	Fat free yogurt	Emulsion rich yogurt	Regular yogurt		Emulsion 75%	Fat free yogurt	Emulsion rich yogurt	Regular yogurt		min	1.111
8.98507	2.58	18.6772	6.4249		0.121686	0.022702	0.271469	0.0821213		max	65.8188
10.1072	2.82917	17.9206	2.2223		0.139029	0.0265526	0.259777	0.017174		delta	64.7078
9.05002	2.54593	16.2988	2.37433		0.12269	0.0221754	0.234714	0.0195235
13.5107	2.3939	16.0525	4.70478		0.191625	0.0198259	0.230907	0.0555385
10.1094	3.11822	15.874	1.53511		0.139062	0.0310198	0.228149	0.00655421
10.2117	3.0887	15.7275	1.42019		0.140643	0.0305635	0.225885	0.00477825
8.75257	2.3421	15.1453	3.59741		0.118093	0.0190254	0.216888	0.0384251
9.43167	3.36247	15.1157	3.49981		0.128588	0.0347944	0.21643	0.0369168
17.0792	2.75216	15.0777	3.52274		0.246774	0.0253625	0.215842	0.0372712
8.74889	6.11613	14.9936	3.50927		0.118037	0.0773496	0.214542	0.037063
10.1348	5.96874	14.7908	3.62573		0.139454	0.0750718	0.211409	0.0388628
9.61055	2.39846	14.7103	3.69523		0.131353	0.0198965	0.210165	0.0399368
14.038	2.3659	14.4943	3.47434		0.199775	0.0193932	0.206827	0.0365231
9.05713	2.52402	14.4927	3.57721		0.1228	0.0218368	0.206801	0.038113
9.86016	3.74048	14.4053	3.50927		0.13521	0.0406362	0.205451	0.037063
8.66132	4.03733	14.1761	1.42019		0.116683	0.0452236	0.201908	0.00477825
8.49649	2.49029	14.1342	2.77024		0.114136	0.0213157	0.201261	0.025642
9.07609	2.54593	14.0192	2.22201		0.123093	0.0221754	0.199484	0.0171695
11.1	2.49029	13.9073	6.03524		0.154371	0.0213157	0.197755	0.0760995
13.3923	3.15919	13.7276	6.24759		0.189796	0.0316528	0.194978	0.0793813
10.1585	2.8314	13.7163	3.4075		0.13982	0.0265872	0.194803	0.0354903
11.9325	6.09499	13.5405	3.34627		0.167236	0.077023	0.192086	0.0345439
8.83027	3.44524	13.535	3.43325		0.119294	0.0360735	0.192001	0.0358883
9.01453	2.46991	13.097	3.50927		0.122142	0.0210007	0.185232	0.037063
11.2939	2.52402	13.0088	6.14807		0.157367	0.0218368	0.18387	0.0778432
8.72411	2.49029	12.814	3.34627		0.117653	0.0213157	0.180859	0.0345439
9.16073	3.90717	12.6034	6.48461		0.124401	0.0432121	0.177604	0.0830441
12.4148	3.1949	12.4699	6.09499		0.174689	0.0322048	0.175542	0.077023
8.57603	2.90742	12.3257	6.02267		0.115365	0.0277619	0.173313	0.0759053
9.35632	2.4947	11.8522	2.49842		0.127424	0.0213838	0.165995	0.0214413
10.3329	2.43544	11.7887	2.93443		0.142516	0.0204679	0.165015	0.0281794
10.8512	2.448	11.6851	2.11051		0.150526	0.0206621	0.163413	0.0154465
10.4629	2.43478	11.5732	1.42019		0.144524	0.0204577	0.161684	0.00477825
8.66108	2.42966	11.4805	3.29321		0.11668	0.0203786	0.160251	0.0337241
11.0162	2.7544	11.3381	3.57574		0.153076	0.0253971	0.15805	0.0380902
14.0018	2.84341	11.2817	3.47434		0.199216	0.0267728	0.157179	0.0365231
10.7893	2.46991	10.9263	3.59741		0.149568	0.0210007	0.151686	0.0384251
9.44713	3.80727	10.9192	3.44524		0.128827	0.0416684	0.151576	0.0360735
13.2744	3.2172	10.8994	3.54971		0.187975	0.0325493	0.15127	0.037688
10.2128	3.1744	10.8402	3.50927		0.14066	0.0318878	0.150356	0.037063
9.07478	2.41744	10.6272	6.12622		0.123073	0.0201898	0.147065	0.0775055
10.3006	2.61673	10.5975	6.00327		0.142017	0.0232696	0.146605	0.0756055
11.5034	2.32245	10.5704	3.57574		0.160606	0.0187218	0.146186	0.0380902
8.91919	2.39008	10.564	3.29321		0.120668	0.0197669	0.146087	0.0337241
11.2841	2.15893	10.4919	6.09868		0.157216	0.0161947	0.144974	0.07708
8.99017	2.85746	10.4409	3.54971		0.121765	0.0269899	0.144185	0.037688
11.0794	2.80248	10.4153	6.31004		0.154053	0.0261402	0.14379	0.0803464
9.15211	2.43468	10.3523	1.21529		0.124268	0.0204562	0.142815	0.00161167
11.4554	2.54593	10.3168	1.74266		0.159863	0.0221754	0.142267	0.0097617
10.5381	2.26608	10.1981	1.42019		0.145687	0.0178507	0.140433	0.00477825
8.75587	2.448	10.1706	1.62014		0.118144	0.0206621	0.140008	0.00786824
8.70088	2.25955	10.1587	2.5122		0.117295	0.0177497	0.139823	0.0216542
9.26883	2.54593	10.1159	2.448		0.126072	0.0221754	0.139163	0.0206621
9.68507	2.448	10.0749	2.46991		0.132504	0.0206621	0.138529	0.0210007
8.56778	2.50923	10.0466	2.54593		0.115238	0.0216083	0.138092	0.0221754
10.6232	2.67838	10.0311	2.67838		0.147002	0.0242224	0.137852	0.0242224
9.91735	2.448	10.0065	2.46991		0.136094	0.0206621	0.137472	0.0210007
8.82598	2.63017	9.93226	2.52402		0.119228	0.0234773	0.136324	0.0218368
8.5142	2.3659	9.85767	2.6197		0.11441	0.0193932	0.135172	0.0233155
9.31276	2.25955	9.80727	3.4075		0.126751	0.0177497	0.134393	0.0354903
10.8519	2.448	9.79947	2.6197		0.150536	0.0206621	0.134272	0.0233155
9.35665	2.53159	9.75576	8.5034		0.127429	0.0219538	0.133597	0.114243
9.05686	2.46991	9.74622	2.09954		0.122796	0.0210007	0.133449	0.015277
8.51734	2.60237	9.68619	3.25366		0.114458	0.0230477	0.132522	0.0331129
11.9989	2.63017	9.63914	3.44524		0.168262	0.0234773	0.131795	0.0360735
11.9334	3.99839	9.61636	4.09133		0.167251	0.0446219	0.131443	0.0460581
8.69684	2.63017	9.50502	2.61785		0.117232	0.0234773	0.129722	0.023287
8.98335	2.57444	9.45249	9.74316		0.12166	0.022616	0.12891	0.133402
9.46359	3.79852	9.44524	2.39846		0.129082	0.0415331	0.128798	0.0198965
9.82128	3.34244	9.43892	3.36923		0.134609	0.0344847	0.1287	0.0348988
8.59531	2.59206	9.40392	6.27617		0.115663	0.0228883	0.128159	0.0798229
8.7474	2.26608	9.3918	3.39832		0.118014	0.0178507	0.127972	0.0353484
8.71389	3.80654	9.3805	2.6197		0.117496	0.041657	0.127797	0.0233155
11.9861	2.51688	9.33436	3.39832		0.168065	0.0217266	0.127084	0.0353484
8.98249	3.45203	9.24095	2.448		0.121647	0.0361784	0.125641	0.0206621
9.54903	2.63017	9.23797	2.46991		0.130402	0.0234773	0.125595	0.0210007
9.03122	3.63562	9.21085	2.53159		0.1224	0.0390157	0.125176	0.0219538
12.0384	2.70394	9.20712	7.96348		0.168872	0.0246174	0.125118	0.105899
12.5091	2.88853	9.12032	2.448		0.176146	0.0274701	0.123777	0.0206621
13.3785	3.20185	9.09324	2.448		0.189582	0.0323121	0.123358	0.0206621
10.4519	2.5122	9.05667	2.52402		0.144355	0.0216542	0.122793	0.0218368
9.25618	3.54971	9.02654	2.81252		0.125876	0.037688	0.122327	0.0262953
9.30254	2.78034	9.01615	2.27689		0.126593	0.0257981	0.122167	0.0180177
9.28781	2.66667	8.98095	7.74318		0.126365	0.0240414	0.121623	0.102494
9.18248	3.5601	8.97483	3.44524		0.124737	0.0378486	0.121528	0.0360735
9.0099	2.89822	8.96044	3.34627		0.12207	0.0276198	0.121306	0.0345439
9.85755	2.52402	8.9466	3.27025		0.13517	0.0218368	0.121092	0.0333692
11.758	2.448	8.93337	3.69523		0.16454	0.0206621	0.120888	0.0399368
9.15335	6.25341	8.93124	3.52805		0.124287	0.0794712	0.120855	0.0373532
9.60243	2.86604	8.91516	1.6071		0.131227	0.0271225	0.120606	0.00766669
10.6939	2.70618	8.90947	2.14401		0.148095	0.024652	0.120518	0.0159642
12.2734	2.72647	8.85669	1.93778		0.172504	0.0249655	0.119702	0.0127771
12.4124	2.88528	8.83281	1.78932		0.174653	0.0274198	0.119333	0.0104828
11.4316	2.72423	8.78197	2.15		0.159495	0.0249309	0.118548	0.0160567
9.61532	2.25157	8.77108	1.88562		0.131426	0.0176264	0.118379	0.011971
11.0782	2.43468	8.76861	3.60812		0.154034	0.0204562	0.118341	0.0385907
9.48476	3.29925	8.73417	3.36923		0.129409	0.0338173	0.117809	0.0348988
12.4782	4.57644	8.7162	6.04288		0.175669	0.0535552	0.117531	0.0762176
9.8733	2.99502	8.71389	6.01497		0.135413	0.0291158	0.117496	0.0757864
9.13531	3.06903	8.67976	3.43659		0.124008	0.0302596	0.116968	0.0359399
10.3713	4.72439	8.67825	3.37602		0.143109	0.0558415	0.116945	0.0350037
10.8524	2.26608	8.65643	6.32943		0.150545	0.0178507	0.116608	0.0806459
8.63069	2.6639	8.64928	3.36923		0.11621	0.0239986	0.116497	0.0348988
10.0245	2.78034	8.64837	6.27617		0.137749	0.0257981	0.116483	0.0798229
8.62484	2.72423	8.62856	3.44524		0.116119	0.0249309	0.116177	0.0360735
13.3149	2.57966	8.62278	2.54593		0.1886	0.0226968	0.116088	0.0221754
8.54612	5.02319	8.62156	3.44524		0.114903	0.0604592	0.116069	0.0360735
8.83109	4.51261	8.61816	3.44524		0.119307	0.0525688	0.116016	0.0360735
9.50034	2.43286	8.60776	3.44524		0.129649	0.0204281	0.115855	0.0360735
8.55793	2.32245	8.59351	3.44524		0.115085	0.0187218	0.115635	0.0360735
9.06628	2.63017	8.58933	3.44524		0.122942	0.0234773	0.115571	0.0360735
9.92192	2.70618	8.50796	5.71664		0.136165	0.024652	0.114313	0.0711758
8.75203	3.20726	8.4474	1.88247		0.118085	0.0323958	0.113377	0.0119224
12.1889	3.52805	8.44349	2.29598		0.171198	0.0373532	0.113317	0.0183127
9.91804	3.52805	8.43141	1.86692		0.136105	0.0373532	0.11313	0.011682
9.30627	3.32968	8.41846	2.26608		0.12665	0.0342876	0.11293	0.0178507
8.48943	2.72423	8.41846	1.88247		0.114027	0.0249309	0.11293	0.0119224
9.16423	3.34627	8.39696	1.82151		0.124455	0.0345439	0.112598	0.0109802
13.9398	2.59644	8.359	1.7609		0.198257	0.0229561	0.112011	0.0100436
9.92668	2.46991	8.35682	2.11405		0.136238	0.0210007	0.111977	0.0155012
9.06246	3.34627	8.32461	1.62014		0.122882	0.0345439	0.11148	0.00786824
9.18689	2.83041	8.3191	1.62014		0.124805	0.0265718	0.111395	0.00786824
10.3841	3.31988	8.31028	1.88562		0.143307	0.0341361	0.111258	0.011971
12.0971	3.34627	8.30324	2.00846		0.169781	0.0345439	0.111149	0.0138693
8.68295	2.57966	8.27294	1.42019		0.117018	0.0226968	0.110681	0.00477825
10.0031	3.24364	8.26765	2.42398		0.137419	0.0329579	0.110599	0.0202908
8.98056	3.34627	8.23815	2.13192		0.121617	0.0345439	0.110144	0.0157773
8.96404	2.69163	8.22375	2.21387		0.121361	0.0244271	0.109921	0.0170438
8.87349	3.38454	8.19349	2.52402		0.119962	0.0351354	0.109453	0.0218368
8.70494	6.12804	8.18962	2.448		0.117357	0.0775337	0.109394	0.0206621
8.40161	3.36923	8.17	3.43325		0.11267	0.0348988	0.10909	0.0358883
12.988	4.26918	8.169	3.33018		0.183548	0.0488067	0.109075	0.0342953
8.75426	3.14399	8.15805	3.59741		0.118119	0.0314179	0.108906	0.0384251
10.5022	2.3659	8.14837	3.52805		0.145133	0.0193932	0.108756	0.0373532
9.07135	2.46991	8.12253	6.1967		0.12302	0.0210007	0.108357	0.0785948
13.0137	2.46991	8.11683	3.38454		0.183945	0.0210007	0.108269	0.0351354
9.10263	2.43468	8.10474	1.82725		0.123503	0.0204562	0.108082	0.011069
8.72317	2.448	8.10385	1.60888		0.117639	0.0206621	0.108068	0.00769416
10.2388	2.6639	8.10228	1.7436		0.141061	0.0239986	0.108044	0.00977622
9.15437	3.50748	8.0625			0.124303	0.0370354	0.107429
9.83265	2.28988	8.05817			0.134785	0.0182185	0.107362
10.0087	2.448	8.0559			0.137505	0.0206621	0.107327
12.1225	2.63017	8.04279			0.170172	0.0234773	0.107124
12.312	2.93443	8.04016			0.173101	0.0281794	0.107084
12.2093	2.63612	8.03812			0.171513	0.0235692	0.107052
9.68395	2.63751	8.0252			0.132487	0.0235908	0.106853
11.3425	5.01763	8.02204			0.158118	0.0603733	0.106804
9.99006	3.0867	8.0117			0.137218	0.0305325	0.106644
8.63656	2.90742	7.96625			0.1163	0.0277619	0.105941
8.61871	2.59644	7.94171			0.116025	0.0229561	0.105562
14.1037	3.51197	7.93541			0.20079	0.0371048	0.105465
10.9296	4.05523	7.92982			0.151737	0.0455003	0.105378
10.9068	2.61785	7.92608			0.151384	0.023287	0.105321
9.79241	1.9678	7.92285			0.134163	0.013241	0.105271
8.68183	2.39644	7.92132			0.117	0.0198652	0.105247
9.26085	2.85746	7.91471			0.125948	0.0269899	0.105145
9.6447	2.57444	7.89418			0.13188	0.022616	0.104828
8.6217	2.26608	7.844			0.116071	0.0178507	0.104052
9.23068	2.70394	7.82458			0.125482	0.0246174	0.103752
9.62622	3.02335	7.82077			0.131595	0.0295535	0.103693
9.27856	3.17565	7.81056			0.126222	0.0319072	0.103535
9.34094	2.61583	7.79941			0.127186	0.0232557	0.103363
10.119	2.90836	7.79823			0.13921	0.0277765	0.103345
8.68912	2.448	7.79307			0.117113	0.0206621	0.103265
9.21609	2.448	7.78164			0.125257	0.0206621	0.103089
10.5864	2.93348	7.76888			0.146433	0.0281646	0.102891
12.2824	2.28988	7.73425			0.172644	0.0182185	0.102356
8.51423	2.7588	7.71523			0.11441	0.0254651	0.102062
8.54296	2.54593	7.70007			0.114854	0.0221754	0.101828
11.0894	3.25497	7.68815			0.154207	0.0331331	0.101644
12.3117	2.43544	7.68603			0.173096	0.0204679	0.101611
12.4472	2.85746	7.68551			0.175191	0.0269899	0.101603
9.8743	2.46991	7.68435			0.135429	0.0210007	0.101585
13.2917	2.61597	7.68187			0.188241	0.0232579	0.101547
12.7518	2.26608	7.67881			0.179897	0.0178507	0.101499
9.27833	2.53159	7.66738			0.126219	0.0219538	0.101323
9.43605	2.8314	7.6645			0.128656	0.0265872	0.101278
9.8242	2.67838	7.64842			0.134654	0.0242224	0.10103
8.65205	2.576	7.6479			0.11654	0.0226402	0.101022
8.74857	2.70543	7.64596			0.118032	0.0246405	0.100992
12.0475	2.93335	7.63922			0.169014	0.0281628	0.100888
9.54231	3.36038	7.63638			0.130298	0.0347621	0.100844
10.9598	2.46991	7.62684			0.152203	0.0210007	0.100696
8.51734	2.6639	7.61685			0.114458	0.0239986	0.100542
11.8586	3.7022	7.60166			0.166095	0.0400446	0.100307
8.72461	2.54593	7.59762			0.117661	0.0221754	0.100245
9.61783	2.46991	7.59732			0.131465	0.0210007	0.10024
11.8296	2.79883	7.59252			0.165646	0.0260839	0.100166
10.7922	2.5122	7.58269			0.149614	0.0216542	0.100014
10.7803	2.55415	7.57712			0.14943	0.0223025	0.0999278
9.4543	2.3939	7.56605			0.128938	0.0198259	0.0997569
10.5786	2.65045	7.56173			0.146313	0.0237908	0.09969
9.468	2.38279	7.54051			0.12915	0.0196544	0.0993622
8.91652	3.40432	7.53106			0.120627	0.0354411	0.099216
9.36562	2.60237	7.51018			0.127568	0.0230477	0.0988935
10.663	2.49029	7.50023			0.147618	0.0213157	0.0987396
9.23032	2.82917	7.4986			0.125477	0.0265526	0.0987144
9.49297	2.448	7.49732			0.129536	0.0206621	0.0986946
8.92902	2.93335	7.49095			0.12082	0.0281628	0.0985962
9.07609	2.27689	7.48791			0.123093	0.0180177	0.0985492
8.6	2.49999	7.48701			0.115736	0.0214655	0.0985353
10.378	2.448	7.48568			0.143212	0.0206621	0.0985148
9.45402	2.59644	7.48248			0.128934	0.0229561	0.0984653
10.5033	2.74105	7.47796			0.145149	0.0251909	0.0983955
9.54802	2.46991	7.46606			0.130386	0.0210007	0.0982115
10.1196	2.3659	7.46519			0.13922	0.0193932	0.0981982
8.98644	2.448	7.46053			0.121708	0.0206621	0.0981261
10.8651	2.448	7.45199			0.150741	0.0206621	0.0979941
10.4286	2.72423	7.44578			0.143994	0.0249309	0.0978982
10.5526	2.448	7.43716			0.145911	0.0206621	0.0977649
8.70878	2.39846	7.43566			0.117417	0.0198965	0.0977418
8.94429	4.3017	7.4324			0.121056	0.0493093	0.0976914
11.2165	2.49999	7.42568			0.156171	0.0214655	0.0975875
8.65907	2.448	7.42347			0.116648	0.0206621	0.0975533
12.2276	2.61785	7.42317			0.171797	0.023287	0.0975487
9.76305	2.86639	7.42002			0.133709	0.0271279	0.0975001
9.39057	2.448	7.39937			0.127953	0.0206621	0.0971809
9.87626	2.70394	7.39226			0.135459	0.0246174	0.097071
8.53047	2.3421	7.39051			0.114661	0.0190254	0.097044
8.69321	2.448	7.38413			0.117176	0.0206621	0.0969454
8.68441	2.27689	7.36305			0.11704	0.0180177	0.0966196
8.86823	2.6639	7.36259			0.119881	0.0239986	0.0966126
11.3694	3.75044	7.35965			0.158534	0.0407901	0.0965671
15.0826	2.74409	7.35502			0.215918	0.0252378	0.0964955
10.5206	2.7544	7.34895			0.145416	0.0253971	0.0964018
9.72403	2.61673	7.33318			0.133106	0.0232696	0.0961579
10.3713	2.27689	7.3294			0.143109	0.0180177	0.0960996
9.13505	4.75571	7.32747			0.124004	0.0563257	0.0960698
9.48251	2.49999	7.32274			0.129374	0.0214655	0.0959967
9.6198	2.72647	7.31205			0.131496	0.0249655	0.0958315
11.9597	2.54593	7.30791			0.167657	0.0221754	0.0957674
12.9379	3.31222	7.30645			0.182774	0.0340178	0.095745
12.1223	2.46161	7.29594			0.17017	0.0208723	0.0955825
12.6511	5.93718	7.29048			0.178342	0.0745841	0.095498
9.9446	1.81889	7.28245			0.136515	0.0109398	0.095374
10.7261	1.67098	7.27879			0.148592	0.00865393	0.0953174
10.9614	1.5286	7.27417			0.152229	0.00645359	0.0952461
12.5872	1.4637	7.26103			0.177354	0.00545054	0.095043
11.0528	2.576	7.25923			0.153641	0.0226402	0.0950152
13.7347	1.82725	7.25898			0.195088	0.011069	0.0950112
10.6798	1.75463	7.25742			0.147877	0.00994673	0.0949873
13.9966	1.13597	7.23801			0.199135	0.000385896	0.0946872
12.5105	1.288	7.23604			0.176168	0.00273535	0.0946567
9.80811	5.16859	7.23027			0.134406	0.0627062	0.0945676
13.1087	1.67725	7.22632			0.185413	0.00875082	0.0945065
15.0213	1.21739	7.21534			0.214971	0.00164411	0.0943368
9.54801	1.13597	7.19896			0.130386	0.000385896	0.0940838
8.75587	1.111	7.17371			0.118144	0	0.0936935
13.468	1.18599	7.16592			0.190966	0.00115893	0.0935732
14.9528		7.15624			0.213912		0.0934236
8.8695		7.1469			0.1199		0.0932792
11.8439		7.14457			0.165867		0.0932432
8.83406		7.13863			0.119353		0.0931513
11.5062		7.13726			0.160648		0.0931303
9.45402		7.13605			0.128934		0.0931116
10.6824		7.13395			0.147917		0.0930791
11.6139		7.12814			0.162313		0.0929892
8.79191		7.10097			0.118701		0.0925694
8.65213		7.09943			0.116541		0.0925456
8.64695		7.0929			0.116461		0.0924446
10.1762		7.0819			0.140094		0.0922748
10.3509		7.06337			0.142794		0.0919883
13.1703		7.0613			0.186365		0.0919564
9.28781		7.05905			0.126365		0.0919216
8.5142		7.05096			0.11441		0.0917966
9.58616		7.03893			0.130976		0.0916106
9.99344		7.01665			0.13727		0.0912663
12.4326		7.00543			0.174964		0.0910929
12.0308		6.9992			0.168755		0.0909967
9.39236		6.9842			0.127981		0.0907649
9.78364		6.97981			0.134028		0.0906969
10.8209		6.97216			0.150058		0.0905788
10.7537		6.9665			0.14902		0.0904913
11.7271		6.96439			0.164062		0.0904588
11.2738		6.94795			0.157057		0.0902046
9.34293		6.94026			0.127217		0.0900857
9.07478		6.93614			0.123073		0.0900221
8.66378		6.91114			0.116721		0.0896357
8.71389		6.90009			0.117496		0.0894651
10.4529		6.89641			0.14437		0.0894081
9.22475		6.87081			0.12539		0.0890125
9.41775		6.85728			0.128373		0.0888035
9.81101		6.82047			0.134451		0.0882345
12.6859		6.81822			0.178879		0.0881998
9.42185		6.80906			0.128436		0.0880582
9.06776		6.79479			0.122964		0.0878377
8.81244		6.79142			0.119019		0.0877856
10.9079		6.78994			0.151402		0.0877628
12.3284		6.77956			0.173354		0.0876024
9.9037		6.76129			0.135883		0.08732
11.2236		6.76041			0.156281		0.0873064
9.03874		6.75359			0.122516		0.087201
11.6042		6.72956			0.162163		0.0868297
9.13016		6.71806			0.123929		0.0866519
8.71641		6.70996			0.117535		0.0865268
9.18127		6.70734			0.124719		0.0864863
13.3171		6.70243			0.188634		0.0864103
8.55458		6.67058			0.115034		0.0859182
10.3852		6.66822			0.143324		0.0858816
11.1089		6.65096			0.154508		0.0856149
9.34652		6.6503			0.127272		0.0856047
9.38939		6.65019			0.127935		0.085603
10.2822		6.64956			0.141733		0.0855933
8.60639		6.63792			0.115834		0.0854133
9.78364		6.61811			0.134028		0.0851072
11.0595		6.60086			0.153745		0.0848407
10.5661		6.59093			0.14612		0.0846872
10.3637		6.58622			0.142992		0.0846144
9.51818		6.58479			0.129925		0.0845924
13.4253		6.58085			0.190306		0.0845314
9.57262		6.56382			0.130766		0.0842682
10.5704		6.52769			0.146186		0.0837099
9.90858		6.52535			0.135958		0.0836737
11.9326		6.50733			0.167238		0.0833953
12.4849		6.49518			0.175773		0.0832075
8.95562		6.49295			0.121231		0.083173
8.71389		6.49006			0.117496		0.0831284
9.77042		6.48858			0.133823		0.0831056
9.74116		6.48001			0.133371		0.0829731
10.3068		6.46485			0.142113		0.0827388
9.86437		6.4642			0.135275		0.0827287
17.1269		6.42339			0.247512		0.0820981
9.00008		6.41421			0.121918		0.0819562
8.78528		6.40669			0.118599		0.08184
11.5481		6.38884			0.161296		0.0815642
9.36838		6.38075			0.12761		0.0814391
8.74869		6.38013			0.118033		0.0814295
10.5161		6.37352			0.145347		0.0813274
12.4738		6.36816			0.175602		0.0812445
10.8575		6.36675			0.150624		0.0812227
8.48943		6.36407			0.114027		0.0811813
11.1391		6.36405			0.154976		0.0811811
9.69963		6.35766			0.132729		0.0810822
10.6656		6.34943			0.147658		0.080955
12.5535		6.34442			0.176833		0.0808776
11.3147		6.33878			0.157689		0.0807905
10.8617		6.33807			0.150688		0.0807794
9.42343		6.32943			0.128461		0.0806459
8.52906		6.31762			0.114639		0.0804635
12.1777		6.31534			0.171026		0.0804283
10.3733		6.31491			0.14314		0.0804216
13.271		6.31411			0.187921		0.0804093
13.6002		6.31057			0.19301		0.0803546
10.5361		6.30474			0.145656		0.0802644
10.2117		6.29052			0.140643		0.0800447
14.6513		6.28164			0.209253		0.0799075
15.0643		6.2695			0.215636		0.0797198
12.456		6.2641			0.175326		0.0796364
10.3463		6.25789			0.142722		0.0795404
12.0107		6.24506			0.168444		0.0793421
9.2586		6.24395			0.125914		0.0793249
11.0021		6.24297			0.152858		0.0793098
10.8747		6.21703			0.150889		0.078909
11.8804		6.21623			0.166431		0.0788966
9.85569		6.21415			0.135141		0.0788644
10.7109		6.21197			0.148357		0.0788307
9.58616		6.19849			0.130976		0.0786224
11.363		6.19338			0.158435		0.0785435
12.3622		6.19137			0.173876		0.0785124
9.59663		6.17388			0.131137		0.0782421
9.47312		6.16996			0.129229		0.0781815
9.30669		6.16668			0.126657		0.0781308
11.5511		6.16655			0.161342		0.0781288
11.8378		6.16163			0.165773		0.0780527
9.9921		6.1614			0.137249		0.0780493
8.9252		6.15892			0.120761		0.078011
9.23025		6.15831			0.125475		0.0780015
9.18248		6.15532			0.124737		0.0779553
9.18664		6.15532			0.124802		0.0779553
9.07478		6.14154			0.123073		0.0777424
11.0931		6.12622			0.154263		0.0775055
16.6809		6.12261			0.240619		0.0774498
9.16262		6.11793			0.12443		0.0773775
12.8772		6.10951			0.181836		0.0772474
10.3591		6.10858			0.142921		0.077233
9.99006		6.10314			0.137218		0.0771489
9.98517		6.08002			0.137142		0.0767915
9.13045		6.07206			0.123933		0.0766685
11.1418		6.06978			0.155016		0.0766334
10.4492		6.0625			0.144313		0.0765209
11.5859		6.06046			0.161879		0.0764893
8.49774		6.04795			0.114155		0.0762959
10.1993		6.03557			0.140452		0.0761046
9.92639		6.02693			0.136234		0.0759711
8.77317		6.02537			0.118412		0.075947
12.4092		6.02162			0.174602		0.0758891
10.4543		6.01737			0.144392		0.0758234
9.035		6.00203			0.122458		0.0755864
17.0314		6.00088			0.246036		0.0755685
9.75162		5.98729			0.133533		0.0753585
9.94855		5.98716			0.136576		0.0753566
8.5592		5.98674			0.115105		0.0753499
8.7474		5.98392			0.118014		0.0753065
10.2291		5.98371			0.140911		0.0753032
9.6633		5.98271			0.132168		0.0752877
8.53684		5.98148			0.114759		0.0752688
8.85422		5.97819			0.119664		0.0752179
10.0816		5.97759			0.138632		0.0752086
10.221		5.97419			0.140787		0.075156
9.54001		5.97107			0.130263		0.0751079
9.03874		5.96771			0.122516		0.075056
10.5704		5.96489			0.146186		0.0750123
9.85155		5.95218			0.135077		0.0748159
9.49343		5.94615			0.129543		0.0747227
9.42889		5.94501			0.128545		0.0747051
11.8278		5.94442			0.165618		0.074696
10.2671		5.91423			0.141499		0.0742295
10.8575		5.91328			0.150623		0.0742148
12.4586		5.89711			0.175367		0.0739648
9.51818		5.89273			0.129925		0.0738971
8.57036		5.89085			0.115277		0.0738681
9.9818		5.88915			0.13709		0.0738419
13.5985		5.88854			0.192983		0.0738324
12.2752		5.88352			0.172533		0.0737548
9.42837		5.88061			0.128537		0.0737099
9.6447		5.87696			0.13188		0.0736535
12.0373		5.87333			0.168856		0.0735974
12.2204		5.87013			0.171686		0.0735479
11.5324		5.8638			0.161054		0.0734502
10.3375		5.85531			0.142587		0.0733189
9.51015		5.84401			0.129801		0.0731443
12.8487		5.84301			0.181395		0.0731288
8.74597		5.83673			0.117991		0.0730318
13.1168		5.8327			0.185539		0.0729695
9.17091		5.83019			0.124558		0.0729306
10.2388		5.82894			0.141061		0.0729113
10.4139		5.82444			0.143768		0.0728418
8.67281		5.80908			0.116861		0.0726044
8.95655		5.79945			0.121246		0.0724556
8.53307		5.78827			0.114701		0.0722829
8.46108		5.78679			0.113589		0.0722601
12.1173		5.78305			0.170092		0.0722022
8.56593		5.78091			0.115209		0.0721691
8.58827		5.78086			0.115554		0.0721683
9.88293		5.76803			0.135562		0.07197
10.1578		5.76753			0.139809		0.0719623
11.2225		5.76373			0.156264		0.0719036
8.9999		5.76373			0.121916		0.0719036
9.52155		5.76168			0.129977		0.0718719
9.65368		5.75654			0.132019		0.0717925
10.8014		5.75567			0.149756		0.071779
17.227		5.74685			0.249058		0.0716427
11.8321		5.74198			0.165685		0.0715676
9.07992		5.73884			0.123152		0.0715189
9.47051		5.73049			0.129188		0.0713899
9.61388		5.72772			0.131404		0.0713471
9.72218		5.71736			0.133078		0.0711871
9.65552		5.71428			0.132048		0.0711394
8.75587		5.71414			0.118144		0.0711372
8.51734		5.71127			0.114458		0.0710929
13.8361		5.70748			0.196655		0.0710342
8.79191		5.70652			0.118701		0.0710195
13.4502		5.7027			0.190692		0.0709604
16.7539		5.69591			0.241746		0.0708555
11.2369		5.68696			0.156486		0.0707172
11.0644		5.68207			0.15382		0.0706417
9.8035		5.67845			0.134335		0.0705856
10.665		5.67241			0.147648		0.0704923
9.74935		5.6608			0.133498		0.070313
14.9795		5.65939			0.214325		0.0702911
9.52859		5.63337			0.130086		0.069889
12.6274		5.62137			0.177975		0.0697036
9.49462		5.61933			0.129561		0.069672
11.4731		5.61485			0.160136		0.0696028
8.91043		5.59554			0.120533		0.0693044
9.78363		5.59467			0.134027		0.0692909
10.2671		5.59434			0.141499		0.0692858
9.4288		5.58785			0.128544		0.0691856
10.251		5.58481			0.14125		0.0691385
10.911		5.58203			0.15145		0.0690955
9.29838		5.58085			0.126528		0.0690774
8.60005		5.57637			0.115736		0.0690081
11.0034		5.5746			0.152878		0.0689808
11.4937		5.56498			0.160455		0.0688321
12.0498		5.55754			0.169049		0.0687171
9.10448		5.55578			0.123532		0.0686899
11.1939		5.55161			0.155822		0.0686256
9.30972		5.55079			0.126704		0.0686128
11.357		5.53752			0.158343		0.0684078
9.40451		5.53546			0.128168		0.0683759
9.05822		5.52895			0.122817		0.0682753
17.4534		5.5067			0.252556		0.0679315
10.8014		5.5067			0.149756		0.0679315
10.3211		5.5067			0.142333		0.0679315
9.29326		5.49985			0.126449		0.0678256
8.73593		5.47594			0.117836		0.0674561
14.9961		5.47232			0.214581		0.0674001
10.251		5.47232			0.14125		0.0674001
10.2669		5.47207			0.141496		0.0673962
8.482		5.46159			0.113912		0.0672343
10.5581		5.45967			0.145997		0.0672047
15.7427		5.45833			0.22612		0.067184
10.9662		5.45549			0.152303		0.06714
9.04871		5.45177			0.12267		0.0670826
8.59744		5.45172			0.115696		0.0670817
10.3909		5.44846			0.143412		0.0670314
11.6094		5.44778			0.162244		0.0670209
11.8485		5.44741			0.165938		0.0670151
8.7474		5.44333			0.118014		0.0669521
8.61661		5.42644			0.115992		0.0666911
9.07135		5.42621			0.12302		0.0666876
10.0361		5.42459			0.137929		0.0666625
10.912		5.4242			0.151466		0.0666565
8.84037		5.42261			0.11945		0.066632
8.81762		5.42008			0.119099		0.0665928
14.7803		5.41207			0.211246		0.066469
10.5874		5.40746			0.146449		0.0663978
12.1149		5.40556			0.170055		0.0663684
10.1596		5.39053			0.139837		0.0661361
8.75587		5.37999			0.118144		0.0659732
9.77954		5.37948			0.133964		0.0659653
13.3014		5.37293			0.188392		0.0658641
10.2792		5.37226			0.141687		0.0658537
15.3373		5.37218			0.219854		0.0658526
9.60171		5.36233			0.131216		0.0657004
9.05127		5.36221			0.122709		0.0656985
9.49297		5.34665			0.129536		0.065458
9.42078		5.3309			0.12842		0.0652146
11.2716		5.32751			0.157022		0.0651622
17.5996		5.3252			0.254816		0.0651265
9.00236		5.32101			0.121954		0.0650618
14.5195		5.31634			0.207216		0.0649897
12.0261		5.31485			0.168683		0.0649666
9.77577		5.31288			0.133906		0.0649361
12.4246		5.30717			0.174841		0.0648479
8.4925		5.30307			0.114074		0.0647845
34.9225		5.29996			0.522525		0.0647365
9.44677		5.28972			0.128822		0.0645782
10.652		5.28932			0.147447		0.064572
10.2657		5.28315			0.141478		0.0644767
9.43167		5.26149			0.128588		0.0641419
9.94104		5.25902			0.13646		0.0641038
10.1357		5.24147			0.139468		0.0638325
10.8347		5.24064			0.150271		0.0638197
10.2466		5.23632			0.141182		0.0637529
9.17284		5.22424			0.124588		0.0635662
12.5261		5.21322			0.17641		0.063396
10.6361		5.21322			0.147201		0.063396
9.52525		5.21121			0.130034		0.063365
14.6669		5.20729			0.209494		0.0633043
9.42634		5.20474			0.128506		0.0632649
16.0676		5.20408			0.231141		0.0632547
11.0276		5.19939			0.153252		0.0631823
8.6		5.19378			0.115736		0.0630955
9.17803		5.19162			0.124669		0.0630621
9.07281		5.17317			0.123042		0.0627771
12.5683		5.16495			0.177062		0.06265
10.4916		5.16113			0.144969		0.062591
8.48088		5.16			0.113895		0.0625735
9.98966		5.15413			0.137211		0.0624828
8.61311		5.15255			0.115938		0.0624585
9.11063		5.15203			0.123627		0.0624503
10.2667		5.15117			0.141493		0.062437
9.15832		5.14669			0.124364		0.0623678
10.4444		5.13881			0.14424		0.062246
11.9055		5.13386			0.166819		0.0621695
8.78868		5.1321			0.118651		0.0621423
9.94932		5.13068			0.136588		0.0621205
14.9641		5.12898			0.214087		0.0620941
9.10448		5.12755			0.123532		0.0620721
13.9165		5.11378			0.197897		0.0618592
9.74818		5.09959			0.13348		0.06164
8.48068		5.09642			0.113892		0.061591
11.6915		5.08535			0.163512		0.0614198
11.6751		5.08418			0.163259		0.0614018
9.10232		5.07807			0.123498		0.0613073
10.7945		5.07379			0.14965		0.0612413
12.0185		5.07212			0.168566		0.0612155
8.40593		5.07067			0.112736		0.061193
8.85577		5.06318			0.119688		0.0610772
13.0985		5.0525			0.185256		0.0609122
11.2445		5.05055			0.156604		0.0608821
10.9954		5.05024			0.152754		0.0608773
8.5699		5.04886			0.11527		0.060856
8.89618		5.03586			0.120313		0.0606551
9.24527		5.03552			0.125708		0.0606498
9.15335		5.03288			0.124287		0.060609
10.3842		5.02746			0.143309		0.0605252
14.5661		5.02493			0.207936		0.0604861
12.2995		5.00985			0.172908		0.060253
11.0113		5.00464			0.153		0.0601726
9.41146		5.0021			0.128276		0.0601333
8.68441		4.99822			0.11704		0.0600734
8.67483		4.99822			0.116892		0.0600733
9.28635		4.99079			0.126343		0.0599585
9.66837		4.97436			0.132246		0.0597046
11.0908		4.97175			0.154229		0.0596642
9.27423		4.95651			0.126155		0.0594288
9.33461		4.94948			0.127088		0.0593201
16.6582		4.9472			0.240268		0.0592849
10.4406		4.92722			0.14418		0.0589762
8.7769		4.92718			0.118469		0.0589754
9.68551		4.92425			0.132511		0.0589302
10.7485		4.92339			0.148939		0.0589169
13.3063		4.91758			0.188467		0.0588272
9.26558		4.91626			0.126021		0.0588068
10.8665		4.91527			0.150763		0.0587915
8.83371		4.91255			0.119347		0.0587495
14.6062		4.91096			0.208555		0.0587248
14.2353		4.90412			0.202824		0.0586191
10.1121		4.90184			0.139104		0.0585839
9.35996		4.89568			0.12748		0.0584887
11.0142		4.88595			0.153044		0.0583383
8.62093		4.87587			0.116059		0.0581825
9.78689		4.8753			0.134078		0.0581737
11.2417		4.87294			0.156561		0.0581373
9.49343		4.87089			0.129543		0.0581056
8.42577		4.86318			0.113043		0.0579864
9.27913		4.85604			0.126231		0.0578762
9.8035		4.85568			0.134335		0.0578705
9.20891		4.85387			0.125146		0.0578426
11.3679		4.84879			0.158511		0.0577641
8.69321		4.84856			0.117176		0.0577604
11.9486		4.84856			0.167485		0.0577604
10.4721		4.82663			0.144667		0.0574215
9.12466		4.81275			0.123844		0.057207
10.5991		4.8119			0.14663		0.0571939
10.1513		4.81095			0.139709		0.0571792
9.10805		4.81067			0.123587		0.0571749
9.60854		4.80918			0.131322		0.0571518
10.5393		4.80448			0.145706		0.0570793
9.33779		4.77194			0.127137		0.0565763
10.4604		4.77136			0.144486		0.0565675
14.0214		4.76559			0.199518		0.0564782
12.5887		4.75431			0.177378		0.0563039
9.49807		4.75142			0.129614		0.0562593
9.48359		4.73988			0.129391		0.0560809
9.32904		4.73894			0.127002		0.0560665
11.9905		4.73867			0.168133		0.0560622
9.29838		4.73612			0.126528		0.0560228
8.51423		4.73581			0.11441		0.056018
9.99708		4.73465			0.137326		0.0560002
11.1359		4.72847			0.154925		0.0559046
9.39236		4.72529			0.127981		0.0558555
13.9481		4.70743			0.198385		0.0555795
8.64695		4.69044			0.116461		0.0553169
9.70413		4.69023			0.132799		0.0553136
10.4789		4.68914			0.144772		0.0552968
8.54612		4.68281			0.114903		0.055199
8.63188		4.66332			0.116228		0.0548978
9.19835		4.6603			0.124982		0.0548511
9.03177		4.6603			0.122408		0.0548511
10.0657		4.62566			0.138386		0.0543157
8.89618		4.61524			0.120313		0.0541548
9.52525		4.61176			0.130034		0.0541009
8.73056		4.61022			0.117753		0.0540772
8.87209		4.60811			0.11994		0.0540446
11.8605		4.59141			0.166123		0.0537865
9.26845		4.59043			0.126066		0.0537714
8.62482		4.58668			0.116119		0.0537134
10.9011		4.5835			0.151297		0.0536642
11.6789		4.57644			0.163317		0.0535552
8.68509		4.56576			0.11705		0.0533901
12.4014		4.55675			0.174483		0.0532508
11.6205		4.54415			0.162414		0.0530562
8.98099		4.54415			0.121623		0.0530562
9.47419		4.53676			0.129245		0.0529419
8.87349		4.53421			0.119962		0.0529025
8.94121		4.52042			0.121009		0.0526894
9.15466		4.51992			0.124307		0.0526817
11.5777		4.51862			0.161752		0.0526616
9.58844		4.515			0.131011		0.0526056
10.9041		4.51184			0.151343		0.0525567
11.6963		4.51135			0.163587		0.0525493
9.88465		4.51069			0.135589		0.052539
10.198		4.51069			0.140431		0.052539
10.7939		4.49956			0.149641		0.052367
11.89		4.49784			0.166579		0.0523404
8.84915		4.49388			0.119586		0.0522792
8.62484		4.4885			0.116119		0.0521961
8.8593		4.47769			0.119743		0.052029
9.559		4.46814			0.130556		0.0518814
9.5558		4.46814			0.130507		0.0518814
8.63521		4.45819			0.11628		0.0517277
8.77306		4.44785			0.11841		0.0515679
12.1592		4.44627			0.17074		0.0515435
9.38227		4.44627			0.127825		0.0515435
9.14824		4.43744			0.124208		0.051407
8.5089		4.4336			0.114328		0.0513477
8.7474		4.42701			0.118014		0.0512459
8.8256		4.42349			0.119222		0.0511914
10.9567		4.41686			0.152157		0.051089
11.299		4.41252			0.157446		0.0510219
10.5532		4.40683			0.145921		0.0509339
9.38541		4.40421			0.127873		0.0508934
12.0944		4.38638			0.169739		0.0506179
9.00499		4.38156			0.121994		0.0505434
13.8544		4.38075			0.196937		0.0505309
11.1867		4.38014			0.155711		0.0505214
9.80231		4.36931			0.134316		0.0503541
10.5874		4.36311			0.146449		0.0502583
10.5883		4.36143			0.146463		0.0502323
9.94582		4.35076			0.136534		0.0500675
10.5361		4.35046			0.145656		0.0500629
12.2605		4.33978			0.172305		0.0498977
11.8495		4.33877			0.165953		0.0498822
15.3898		4.32632			0.220665		0.0496898
9.18723		4.31461			0.124811		0.0495089
9.12604		4.31003			0.123865		0.049438
9.25981		4.30733			0.125932		0.0493964
12.7067		4.29992			0.179201		0.0492817
10.3357		4.28284			0.14256		0.0490177
10.1652		4.27857			0.139925		0.0489518
9.03125		4.27848			0.1224		0.0489504
10.8675		4.27807			0.150777		0.0489441
11.2406		4.2751			0.156544		0.0488982
9.06618		4.26727			0.12294		0.0487771
9.66019		4.26522			0.13212		0.0487455
11.6801		4.26062			0.163335		0.0486745
9.69966		4.26008			0.13273		0.0486661
10.9822		4.25801			0.15255		0.0486341
8.57251		4.25561			0.115311		0.0485969
10.872		4.25062			0.150847		0.0485199
11.8336		4.23273			0.165708		0.0482434
9.34615		4.22316			0.127267		0.0480955
10.206		4.20395			0.140554		0.0477986
10.9532		4.19844			0.152102		0.0477134
9.04945		4.18199			0.122681		0.0474593
10.5427		4.17962			0.145758		0.0474226
10.7297		4.17955			0.148649		0.0474215
9.27014		4.17534			0.126092		0.0473564
8.7769		4.17412			0.118469		0.0473376
9.9451		4.17138			0.136523		0.0472953
10.7172		4.1711			0.148455		0.047291
10.5661		4.17072			0.14612		0.0472851
9.07478		4.15308			0.123073		0.0470125
10.0401		4.13516			0.137991		0.0467355
13.0473		4.12559			0.184464		0.0465876
9.28635		4.12377			0.126343		0.0465596
9.0516		4.11652			0.122715		0.0464475
9.1891		4.10854			0.12484		0.0463242
9.36234		4.10254			0.127517		0.0462314
9.75516		4.09205			0.133587		0.0460693
10.1121		4.06893			0.139104		0.045712
13.0095		4.04634			0.183881		0.0453629
10.1282		4.02621			0.139353		0.0450518
14.5195		4.02227			0.207216		0.044991
9.89117		4.01286			0.135689		0.0448456
9.25618		4.00757			0.125876		0.0447637
8.58763		4.0008			0.115544		0.0446592
11.2654		3.99576			0.156926		0.0445813
8.92175		3.98525			0.120708		0.0444189
8.65384		3.98006			0.116568		0.0443386
11.4514		3.97366			0.159802		0.0442397
11.2377		3.9704			0.156499		0.0441893
9.31157		3.96621			0.126732		0.0441246
28.4		3.96518			0.421727		0.0441087
10.2525		3.96222			0.141274		0.0440629
12.3303		3.95643			0.173385		0.0439735
11.8575		3.93617			0.166078		0.0436603
10.3995		3.91884			0.143545		0.0433925
14.1904		3.91814			0.20213		0.0433817
19.7435		3.89251			0.287947		0.0429856
9.30931		3.89024			0.126697		0.0429506
9.04871		3.88848			0.12267		0.0429233
10.0965		3.87671			0.138862		0.0427415
10.6466		3.86935			0.147364		0.0426277
9.06487		3.86401			0.12292		0.0425452
8.89364		3.86391			0.120273		0.0425437
38.2962		3.84902			0.574664		0.0423135
8.71105		3.84276			0.117452		0.0422167
10.7951		3.82493			0.149659		0.0419412
9.6264		3.82231			0.131598		0.0419007
11.1917		3.81622			0.155788		0.0418067
11.4026		3.8126			0.159047		0.0417508
8.81423		3.80727			0.119046		0.0416684
10.4651		3.80601			0.144558		0.0416489
8.68509		3.79254			0.11705		0.0414407
15.8511		3.78988			0.227794		0.0413996
10.4041		3.78799			0.143617		0.0413704
8.49255		3.7878			0.114075		0.0413675
9.67653		3.78577			0.132372		0.0413361
8.89618		3.77378			0.120313		0.0411508
10.1861		3.77035			0.140247		0.0410977
8.69027		3.75958			0.117131		0.0409313
11.6748		3.75442			0.163254		0.0408516
8.63265		3.75442			0.11624		0.0408516
13.8055		3.74794			0.196181		0.0407514
9.51293		3.73822			0.129844		0.0406012
11.9356		3.72454			0.167284		0.0403898
16.6522		3.71481			0.240175		0.0402394
8.98644		3.70784			0.121708		0.0401317
9.74336		3.7022			0.133405		0.0400446
8.73574		3.68732			0.117833		0.0398146
13.0322		3.6847			0.184231		0.0397742
9.56277		3.68357			0.130614		0.0397566
9.21785		3.67949			0.125284		0.0396936
9.52643		3.65008			0.130053		0.0392391
9.76876		3.64			0.133798		0.0390833
8.86823		3.63043			0.119881		0.0389355
12.5954		3.60456			0.177481		0.0385356
10.8814		3.60456			0.150992		0.0385356
10.7462		3.59591			0.148904		0.0384019
10.8737		3.59064			0.150874		0.0383205
9.39729		3.58619			0.128057		0.0382517
9.63987		3.58611			0.131806		0.0382504
9.82677		3.5728			0.134694		0.0380449
9.74439		3.56869			0.133421		0.0379813
9.53091		3.55995			0.130122		0.0378462
11.721		3.55798			0.163967		0.0378158
10.5923		3.55631			0.146524		0.0377899
10.1881		3.54798			0.140278		0.0376612
11.0464		3.54231			0.153543		0.0375735
11.4615		3.52855			0.159958		0.0373609
12.2672		3.51163			0.172409		0.0370995
9.07478		3.50047			0.123073		0.0369271
8.68339		3.49372			0.117024		0.0368227
9.10226		3.48836			0.123498		0.0367399
9.41741		3.4872			0.128368		0.036722
9.71479		3.48511			0.132964		0.0366896
9.49807		3.48393			0.129614		0.0366715
13.5136		3.47749			0.191671		0.0365719
9.39834		3.4737			0.128073		0.0365133
10.8212		3.46807			0.150062		0.0364263
10.0265		3.45203			0.137781		0.0361784
8.94183		3.45191			0.121018		0.0361765
8.65205		3.44946			0.11654		0.0361387
13.3004		3.4311			0.188376		0.035855
8.68118		3.41851			0.11699		0.0356604
10.2732		3.4177			0.141593		0.0356479
24.7782		3.41287			0.365755		0.0355733
8.63521		3.39998			0.11628		0.0353741
40.1695		3.38799			0.603613		0.0351888
11.6894		3.38578			0.16348		0.0351546
8.76436		3.38231			0.118276		0.0351009
9.18862		3.37615			0.124832		0.0350058
9.22847		3.37082			0.125448		0.0349234
10.9809		3.36775			0.15253		0.0348759
8.62615		3.3675			0.11614		0.034872
9.0831		3.34169			0.123201		0.0344732
8.65907		3.33966			0.116648		0.0344419
9.40467		3.33314			0.128171		0.0343411
10.9037		3.33151			0.151338		0.0343159
14.1901		3.32964			0.202125		0.034287
8.83161		3.32591			0.119315		0.0342294
10.6199		3.32475			0.146952		0.0342114
9.65021		3.32167			0.131966		0.0341639
9.02631		3.32167			0.122324		0.0341639
8.65205		3.32052			0.11654		0.034146
10.2478		3.31967			0.1412		0.0341329
9.15211		3.30624			0.124268		0.0339253
21.5537		3.30624			0.315924		0.0339253
12.1261		3.28766			0.170229		0.0336382
8.70782		3.27794			0.117402		0.0334879
10.8689		3.27444			0.150799		0.0334339
9.95567		3.27442			0.136686		0.0334336
8.7881		3.2472			0.118643		0.033013
8.81451		3.24031			0.119051		0.0329065
11.6577		3.23446			0.162989		0.0328161
23.9998		3.21775			0.353725		0.0325579
10.2071		3.2172			0.140571		0.0325493
8.66228		3.20836			0.116698		0.0324126
10.133		3.20544			0.139426		0.0323676
8.94013		3.1958			0.120992		0.0322187
8.92372		3.1949			0.120738		0.0322048
11.514		3.18334			0.160769		0.0320261
11.9549		3.18082			0.167582		0.0319871
8.81		3.17044			0.118981		0.0318266
8.53188		3.14798			0.114683		0.0314795
9.34413		3.14399			0.127235		0.0314179
8.64304		3.13126			0.116401		0.0312211
10.1094		3.13089			0.139062		0.0312154
8.719		3.1301			0.117575		0.0312033
10.4134		3.1175			0.14376		0.0310086
10.0253		3.11311			0.137763		0.0309408
9.70208		3.11111			0.132767		0.0309099
10.9929		3.09773			0.152716		0.030703
12.7444		3.09427			0.179783		0.0306495
8.7292		3.09203			0.117732		0.0306149
10.255		3.06798			0.141313		0.0302432
10.4587		3.06635			0.14446		0.0302181
8.62484		3.06034			0.116119		0.0301253
9.62698		3.05429			0.131607		0.0300317
15.9329		3.04599			0.229059		0.0299034
9.92886		3.04363			0.136272		0.0298669
12.2769		3.03997			0.172558		0.0298105
10.3001		3.02672			0.142009		0.0296056
9.87626		3.02591			0.135459		0.0295931
8.62482		3.02562			0.116119		0.0295887
10.4953		3.02463			0.145026		0.0295733
9.10932		3.02339			0.123607		0.0295541
11.8595		3.0226			0.166107		0.029542
9.45402		3.02206			0.128934		0.0295337
10.7489		3.02023			0.148946		0.0295054
9.37439		3.02021			0.127703		0.0295051
10.511		3.01825			0.145268		0.0294748
8.7025		3.01269			0.11732		0.0293887
8.73654		3.01017			0.117846		0.0293499
10.3967		2.99502			0.143502		0.0291158
12.0509		2.97935			0.169065		0.0288737
9.51092		2.97685			0.129813		0.0288349
8.86782		2.9692			0.119874		0.0287168
8.76599		2.94789			0.118301		0.0283873
8.92375		2.94707			0.120739		0.0283747
9.67561		2.94178			0.132358		0.0282929
11.1696		2.93315			0.155447		0.0281597
10.3074		2.91965			0.142122		0.027951
8.71747		2.91677			0.117551		0.0279065
11.3485		2.91677			0.15821		0.0279065
9.05127		2.9025			0.122709		0.0276859
11.2493		2.90161			0.156678		0.0276722
9.66907		2.89207			0.132257		0.0275247
8.7162		2.88146			0.117531		0.0273608
8.47674		2.88095			0.113831		0.027353
9.58283		2.88008			0.130924		0.0273394
9.30318		2.87722			0.126603		0.0272952
12.295		2.85714			0.172839		0.0269849
9.05866		2.85522			0.122824		0.0269553
9.6593		2.8513			0.132106		0.0268947
11.9234		2.83946			0.167096		0.0267118
12.1992		2.83886			0.171358		0.0267025
8.98478		2.82945			0.121682		0.026557
9.28496		2.82872			0.126321		0.0265458
10.8689		2.81877			0.150799		0.0263919
10.4188		2.81433			0.143843		0.0263233
10.4612		2.80344			0.144499		0.0261551
10.5022		2.78344			0.145133		0.0258459
8.7775		2.77137			0.118479		0.0256594
9.04215		2.74795			0.122569		0.0252975
9.94932		2.73971			0.136588		0.0251702
8.89016		2.73831			0.12022		0.0251486
9.51716		2.73831			0.129909		0.0251486
9.18127		2.7345			0.124719		0.0250897
10.5339		2.73289			0.145623		0.0250647
8.69533		2.72294			0.117209		0.0249111
11.2352		2.7161			0.156461		0.0248053
12.3136		2.71439			0.173126		0.0247789
65.8188		2.71353			1		0.0247655
11.5647		2.70863			0.161553		0.0246898
8.64695		2.70826			0.116461		0.0246842
12.5322		2.70543			0.176504		0.0246405
9.92192		2.69298			0.136165		0.0244479
9.5123		2.69133			0.129834		0.0244226
8.53318		2.69089			0.114703		0.0244157
12.4603		2.68675			0.175393		0.0243517
11.0608		2.67938			0.153764		0.0242377
12.1167		2.67374			0.170082		0.0241507
9.87081		2.66465			0.135375		0.0240101
11.2918		2.65684			0.157335		0.0238895
8.82015		2.64022			0.119138		0.0236327
9.56709		2.63751			0.130681		0.0235908
10.5339		2.62942			0.145623		0.0234657
14.1647		2.62476			0.201734		0.0233938
9.67042		2.60612			0.132278		0.0231057
13.2941		2.60336			0.188279		0.023063
10.3897		2.58712			0.143394		0.0228121
8.63521		2.58448			0.11628		0.0227712
10.3372		2.58448			0.142582		0.0227712
11.2693		2.55917			0.156987		0.0223801
15.0659		2.55704			0.215661		0.0223472
9.54855		2.54496			0.130394		0.0221605
10.7222		2.54184			0.148532		0.0221122
10.6841		2.53864			0.147944		0.0220628
10.3707		2.53716			0.1431		0.0220399
8.78868		2.53048			0.118651		0.0219368
8.43713		2.52635			0.113219		0.0218729
17.5996		2.50923			0.254816		0.0216083
10.105		2.50923			0.138994		0.0216083
9.2333		2.48548			0.125523		0.0212413
10.922		2.47663			0.151621		0.0211045
9.61678		2.47663			0.131449		0.0211045
8.7292		2.47633			0.117732		0.0210999
8.54463		2.4725			0.11488		0.0210407
8.85168		2.46699			0.119625		0.0209555
8.60005		2.45484			0.115736		0.0207678
10.5536		2.45484			0.145926		0.0207678
11.1154		2.45269			0.154609		0.0207345
9.35727		2.45133			0.127438		0.0207135
13.01		2.43478			0.183888		0.0204577
16.6982		2.42353			0.240886		0.0202838
12.7086		2.42302			0.179231		0.020276
9.19568		2.41744			0.124941		0.0201898
11.1145		2.41631			0.154594		0.0201723
9.07478		2.41361			0.123073		0.0201306
8.63521		2.4047			0.11628		0.0199929
12.7634		2.40212			0.180076		0.0199531
10.7359		2.38981			0.148744		0.0197628
10.4571		2.38555			0.144435		0.0196969
9.46		2.3764			0.129026		0.0195556
10.6957		2.36692			0.148122		0.0194091
9.35032		2.36142			0.127331		0.019324
9.75637		2.35867			0.133606		0.0192815
10.007		2.35858			0.137479		0.0192802
8.60919		2.35132			0.115878		0.019168
8.64625		2.34796			0.11645		0.019116
9.65021		2.3467			0.131966		0.0190966
10.3919		2.34135			0.143428		0.0190138
9.95809		2.33141			0.136724		0.0188603
10.6876		2.30178			0.147998		0.0184024
11.5904		2.28711			0.16195		0.0181756
9.34094		2.2693			0.127186		0.0179005
49.1761		2.2582			0.742802		0.0177289
10.579		2.25157			0.146319		0.0176264
8.68441		2.24644			0.11704		0.0175471
9.27601		2.24314			0.126183		0.0174961
10.0092		2.24187			0.137513		0.0174765
10.3463		2.23949			0.142722		0.0174398
10.4302		2.21996			0.144019		0.0171379
9.59118		2.21996			0.131053		0.0171379
9.44514		2.20664			0.128796		0.016932
8.5592		2.17042			0.115105		0.0163724
8.8367		2.17042			0.119394		0.0163724
9.75392		2.17042			0.133568		0.0163724
9.45611		2.15893			0.128966		0.0161947
10.5736		2.15597			0.146235		0.016149
9.34615		2.14889			0.127267		0.0160395
11.8353		2.14395			0.165733		0.0159632
8.51225		2.14171			0.11438		0.0159286
11.6451		2.13508			0.162794		0.0158262
12.1196		2.1243			0.170128		0.0156596
8.7371		2.11826			0.117854		0.0155662
8.77306		2.11405			0.11841		0.0155012
9.45971		2.09441			0.129022		0.0151976
8.52887		2.09091			0.114636		0.0151435
12.2883		2.07905			0.172734		0.0149602
9.88805		2.06998			0.135641		0.0148201
8.86222		2.059			0.119788		0.0146504
11.3509		2.05863			0.158248		0.0146446
9.44642		2.04702			0.128816		0.0144653
8.59211		2.04297			0.115614		0.0144027
9.49807		2.03804			0.129614		0.0143265
9.51092		2.0345			0.129813		0.0142718
9.58844		2.0345			0.131011		0.0142718
9.51818		2.0184			0.129925		0.0140229
9.85368		2.01425			0.13511		0.0139589
9.97937		2.00846			0.137052		0.0138693
8.97087		1.99263			0.121467		0.0136248
11.9785		1.98828			0.167948		0.0135575
13.5814		1.98769			0.192719		0.0135484
10.965		1.98695			0.152284		0.013537
11.6451		1.98122			0.162794		0.0134484
11.7679		1.97819			0.164692		0.0134016
10.1585		1.97509			0.13982		0.0133537
9.03122		1.96945			0.1224		0.0132666
8.87349		1.96203			0.119962		0.0131518
10.7095		1.95849			0.148337		0.0130971
9.90119		1.95629			0.135844		0.0130631
9.11355		1.89717			0.123672		0.0121494
9.65696		1.88247			0.13207		0.0119224
9.24622		1.85416			0.125722		0.0114848
9.04586		1.83286			0.122626		0.0111557
9.59559		1.80961			0.131121		0.0107963
8.58958		1.80961			0.115575		0.0107963
9.73077		1.80646			0.133211		0.0107476
8.66228		1.782			0.116698		0.0103696
16.0259		1.77997			0.230496		0.0103383
9.43237		1.77233			0.128599		0.0102203
9.07055		1.75728			0.123007		0.00998759
21.4405		1.73359			0.314173		0.00962156
9.74377		1.70396			0.133411		0.00916361
10.057		1.67725			0.138252		0.00875082
8.82323		1.66483			0.119185		0.00855896
12.8206		1.60651			0.18096		0.00765759
15.4975		1.60062			0.222331		0.00756652
18.6725		1.57059			0.271397		0.00710255
15.8957		1.57059			0.228485		0.00710255
19.4927		1.57059			0.284072		0.00710255
15.4829		1.56348			0.222104		0.00699262
15.0914		1.47859			0.216055		0.00568077
14.7906		1.45567			0.211405		0.00532648
8.70751		1.44368			0.117397		0.00514116
8.81889		1.31899			0.119118		0.00321421
11.3767					0.158647
10.333					0.142518
9.10317					0.123512
8.88616					0.120158
10.8772					0.150927
9.32111					0.12688
10.8178					0.150009
16.498					0.237792
15.5265					0.222779
10.0868					0.138713
15.1361					0.216745
13.1452					0.185977
8.9275					0.120797
8.91379					0.120585
13.5225					0.191809
8.7881					0.118643
9.98076					0.137074
21.8405					0.320356
10.5071					0.145208
9.48903					0.129475
9.70403					0.132797
8.74869					0.118033
18.711					0.271992
16.4737					0.237416
9.30318					0.126603
16.5782					0.239032
26.0198					0.384943
9.20539					0.125091
14.5667					0.207946
12.7492					0.179858
9.24615					0.125721
10.8096					0.149883
9.82804					0.134714
15.6361					0.224472
10.4927					0.144985
9.44626					0.128814
8.9175					0.120642
8.89792					0.12034
8.9999					0.121916
10.2809					0.141712
9.28307					0.126292
18.1799					0.263784
8.70853					0.117413
9.10475					0.123536
12.202					0.171401
16.274					0.23433
8.89609					0.120311
20.5476					0.300375
10.1099					0.139069
10.1094					0.139062
8.79349					0.118726
9.24033					0.125631
10.6383					0.147235
13.1782					0.186488
9.65147					0.131985
11.0072					0.152937
11.11					0.154526
9.70993					0.132888
9.27608					0.126184
13.3985					0.189892
19.3846					0.282401
17.9286					0.2599
9.06433					0.122911
11.0031					0.152873
9.81743					0.13455
9.11063					0.123627
9.42237					0.128444
10.5727					0.146221
8.59486					0.115656
17.7179					0.256644
8.75076					0.118065
11.0813					0.154082
11.8505					0.165968
8.87349					0.119962
8.73708					0.117854
18.5393					0.269338
18.6013					0.270296
10.6509					0.147431
8.71927					0.117579
10.302					0.142038
12.113					0.170026
8.59351					0.115635
8.50002					0.11419
17.1906					0.248495
18.8632					0.274344
8.75082					0.118066
10.044					0.138052
14.1229					0.201087
9.23675					0.125576
21.5494					0.315856
18.3188					0.265931
8.99311					0.121811
8.77694					0.11847
12.0801					0.169518
9.31859					0.126841
13.3786					0.189584
14.978					0.214302
9.16073					0.124401
11.7206					0.163961
17.383					0.251469
11.1718					0.155481
10.1717					0.140025
13.9982					0.199159
21.889					0.321105
12.4668					0.175494
14.1872					0.20208
10.4091					0.143693
13.156					0.186145
9.35192					0.127356
17.7176					0.256639
12.1998					0.171368
10.0031					0.137419
9.69668					0.132684
13.329					0.188818
11.3044					0.157529
9.61717					0.131455
16.2401					0.233807
12.706					0.17919
9.82368					0.134646
18.6198					0.270583
9.32204					0.126894
12.1987					0.17135
15.3503					0.220056
11.5203					0.160867
11.1611					0.155314
15.2476					0.218468
11.2796					0.157146
14.5346					0.207449
9.51818					0.129925
9.36838					0.12761
16.9811					0.245258
8.60128					0.115755
9.16485					0.124465
15.315					0.219509
16.0549					0.230944
17.5505					0.254057
11.8244					0.165565
9.16673					0.124494
16.621					0.239692
15.8371					0.227578
12.0389					0.16888
13.4618					0.190869
11.0609					0.153766
17.1411					0.24773
8.76212					0.118241
9.18127					0.124719
17.7144					0.256591
12.9518					0.182988
18.0001					0.261006
9.52894					0.130091
8.75996					0.118208
8.80612					0.118921
20.0152					0.292146
16.0014					0.230118
11.6702					0.163182
8.6799					0.11697
12.494					0.175914
10.6303					0.147112
9.45798					0.128995
10.5317					0.145589
16.1992					0.233174
20.8578					0.305168
9.01085					0.122085
15.953					0.22937
21.338					0.31259
20.0621					0.292871
14.9501					0.213871
11.9575					0.167623
12.7272					0.179517
20.0202					0.292224
10.0498					0.13814
12.6141					0.17777
21.5942					0.316548
10.1872					0.140264
8.80875					0.118962
13.4843					0.191218
12.3052					0.172996
17.2009					0.248655
10.4091					0.143693
9.36582					0.127571
17.1291					0.247545
11.6294					0.162553
11.9476					0.167469
10.2193					0.14076
9.09431					0.123375
9.38603					0.127883
11.7975					0.16515
9.28635					0.126343
9.89524					0.135752
13.5227					0.191811
26.9295					0.399001
16.0091					0.230236
20.1093					0.293601
9.2011					0.125025
12.2505					0.17215
14.1657					0.201748
8.78067					0.118528
10.5513					0.145892
12.4494					0.175224
8.82507					0.119214
12.4163					0.174712
21.8395					0.32034
9.09525					0.123389
8.81622					0.119077
29.0856					0.432322
15.3729					0.220404
11.4436					0.15968
10.8885					0.151102
13.3258					0.188768
17.7328					0.256875
9.73021					0.133202
8.59211					0.115614
10.2369					0.141032
9.02814					0.122352
9.97862					0.137041
16.5956					0.239301
17.5362					0.253837
11.0966					0.154318
10.6255					0.147038
9.66987					0.132269
9.32885					0.126999
8.6955					0.117211
15.0198					0.214947
10.0066					0.137474
9.33934					0.127161
12.5964					0.177496
9.52183					0.129982
9.802					0.134311
14.8565					0.212423
10.7235					0.148553
8.87728					0.120021
10.7763					0.149368
8.76972					0.118358
13.4481					0.190658
9.16898					0.124529
9.38644					0.127889
19.8452					0.289519
18.9158					0.275156
9.26783					0.126056
10.7951					0.14966
9.31497					0.126785
14.8712					0.212652
13.1929					0.186714
9.6928					0.132624
12.4205					0.174778
16.0274					0.23052
14.1571					0.201615
9.52927					0.130097
14.4526					0.206181
11.322					0.157801
9.23382					0.125531
9.3731					0.127683
9.20581					0.125098
13.166					0.186299
17.4734					0.252866
9.61533					0.131427
13.6949					0.194473
25.0009					0.369196
15.2984					0.219253
17.785					0.257682
14.7978					0.211516
13.9906					0.199042
12.661					0.178494
9.29296					0.126445
10.0901					0.138763
8.93389					0.120895
10.7095					0.148337
12.2308					0.171846
11.1092					0.154513
15.7231					0.225816
9.36475					0.127554
17.253					0.24946
16.0436					0.23077
11.5136					0.160763
9.68551					0.132511
12.7228					0.179449
9.61291					0.131389
13.3088					0.188506
15.0558					0.215504
14.3584					0.204726
9.22585					0.125407
8.84924					0.119587
8.87428					0.119974
14.4389					0.205971
31.7891					0.474102
9.48977					0.129486
16.4019					0.236307
14.5773					0.20811
10.8481					0.150478
10.1094					0.139062
9.44033					0.128722
10.4994					0.145088
12.2629					0.172342
16.2599					0.234112
14.4258					0.205768
10.8737					0.150874
23.7911					0.3505
11.3428					0.158122
10.3384					0.142601
9.80811					0.134406
19.175					0.279163
19.5385					0.28478
8.85311					0.119647
10.3531					0.142828
16.0548					0.230943
11.4579					0.159901
15.2715					0.218837
15.1702					0.217271
9.3414					0.127193
11.395					0.15893
14.5582					0.207815
9.20359					0.125064
9.4546					0.128943
22.9087					0.336864
11.4477					0.159744
9.95974					0.136749
19.6275					0.286155
11.6597					0.16302
11.5044					0.160621
9.38743					0.127905
10.9491					0.152038
20.0917					0.293329
9.68395					0.132487
16.2633					0.234165
17.7366					0.256933
14.3558					0.204686
19.7822					0.288546
9.75436					0.133575
10.3108					0.142174
10.6374					0.147222
11.3885					0.158829
15.4007					0.220834
19.1466					0.278723
14.3173					0.204091
15.9805					0.229794
11.1496					0.155137
11.7109					0.163812
14.371					0.204921
14.8792					0.212774
12.4503					0.175238
16.9734					0.245139
9.4165					0.128354
9.93667					0.136393
12.265					0.172375
10.5807					0.146345
34.6086					0.517674
8.6217					0.116071
8.76652					0.118309
12.5906					0.177406
9.00368					0.121974
9.43605					0.128656
12.3266					0.173326
11.0732					0.153956
9.83708					0.134853
56.1349					0.850343
13.4014					0.189937
8.9252					0.120761
10.4081					0.143678
8.5142					0.11441
10.164					0.139906
9.09216					0.123341
9.73299					0.133245
8.56439					0.115185
17.4809					0.252982
11.3592					0.158376
9.18664					0.124802
8.92063					0.120691
16.4624					0.237242
44.0879					0.664169
10.045					0.138066
9.41467					0.128326
8.54857					0.114941
12.7082					0.179225
8.68183					0.117
9.92192					0.136165
9.21682					0.125268
10.0289					0.137817
8.6157					0.115978
8.55801					0.115087
8.89364					0.120273
10.3466					0.142727
20.5919					0.301059
9.82677					0.134694
9.82189					0.134619
16.5961					0.239308
8.72441					0.117658
9.2066					0.12511
10.5779					0.146303
9.00503					0.121995
9.35439					0.127394
8.75274					0.118096
8.62484					0.116119
10.1313					0.1394
10.2888					0.141835
11.2048					0.155991
9.42298					0.128454
10.7783					0.149398
12.5633					0.176985
9.86502					0.135285
9.81902					0.134574
12.3628					0.173886
8.84987					0.119597
8.92375					0.120739
10.0121					0.137559
10.7669					0.149224
10.6509					0.147431
9.28438					0.126312
10.1914					0.140329
8.65384					0.116568
9.53924					0.130251
10.3947					0.143471
21.443					0.314212
9.04071					0.122546
9.62905					0.131639
8.99403					0.121825
9.01615					0.122167
13.4375					0.190495
10.0722					0.138488
9.21448					0.125232
10.2044					0.140529
9.52663					0.130056
11.223					0.156272
8.59409					0.115644
8.61361					0.115946
9.25981					0.125932
9.49082					0.129502
8.66378					0.116721
8.74414					0.117963
11.6145					0.162323
12.4555					0.175319
10.1993					0.140452
9.1838					0.124758
10.32					0.142317
10.1407					0.139545
11.1399					0.154988
9.56377					0.13063
12.3042					0.17298
17.7503					0.257145
11.0797					0.154058
10.995					0.152747
10.0344					0.137903
9.53961					0.130256
8.92902					0.12082
9.3414					0.127193
8.79807					0.118797
9.33142					0.127039
10.4065					0.143653
8.97605					0.121547
9.18172					0.124726
13.4601					0.190844
10.8096					0.149883
10.0317					0.137861
9.36301					0.127527
15.5542					0.223207
11.5189					0.160845
9.23032					0.125477
11.315					0.157693
10.2952					0.141934
9.93272					0.136331
8.6862					0.117068
9.17187					0.124573
8.61178					0.115918
9.80076					0.134292
8.8924					0.120254
9.52627					0.13005
9.89329					0.135722
10.6442					0.147328
9.09455					0.123378
9.24527					0.125708
10.5267					0.14551
8.66636					0.116761
9.26883					0.126072
8.7849					0.118593
9.07377					0.123057
11.1806					0.155616
9.21067					0.125173
8.57251					0.115311
8.82139					0.119157
18.6748					0.271432
10.0171					0.137635
8.81415					0.119045
12.276					0.172545
9.6825					0.132465
12.2418					0.172016
11.0087					0.152959
8.92407					0.120744
13.2261					0.187227
12.3707					0.174008
12.8371					0.181217
12.4454					0.175163
12.6713					0.178653
9.41866					0.128387
10.212					0.140648
8.41342					0.112852
10.1188					0.139207
8.62114					0.116062
9.16524					0.124471
8.58507					0.115505
9.47958					0.129329
12.1773					0.171019
8.79634					0.11877
10.4486					0.144303
8.64146					0.116376
9.75027					0.133512
8.73225					0.117779
15.3156					0.219519
14.9684					0.214153
9.51818					0.129925
11.2994					0.157452
15.8365					0.227569
8.89296					0.120263
11.0887					0.154196
9.30927					0.126697
11.6441					0.162779
9.84938					0.135044
10.3395					0.142618
11.2634					0.156896
12.6304					0.178021
10.1458					0.139625
11.1417					0.155016
9.78702					0.13408
12.687					0.178896
8.63521					0.11628
9.87244					0.1354
8.60789					0.115857
13.4317					0.190405
9.60986					0.131342
14.7431					0.210672
8.76922					0.118351
11.369					0.158527
9.87396					0.135423
9.83365					0.134801
10.7644					0.149184
14.3347					0.204359
8.85669					0.119702
11.1654					0.155382
9.45652					0.128972
13.4952					0.191386
8.67085					0.116831
9.11455					0.123687
19.9089					0.290504
47.2135					0.712472
10.2498					0.141231
13.7887					0.195921
12.3137					0.173127
8.51734					0.114458
10.1668					0.139949
23.6926					0.348978
10.4244					0.14393
11.181					0.155623
10.3083					0.142135
13.5284					0.1919
17.5139					0.253492
15.2155					0.217971
10.134					0.139442
15.8662					0.228027
9.3951					0.128023
9.84007					0.1349
16.7532					0.241735
9.91413					0.136044
14.0125					0.199381
17.2216					0.248975
10.0749					0.138529
9.52014					0.129955
12.319					0.173209
9.73604					0.133292
9.02977					0.122377
10.0786					0.138586
9.07609					0.123093
9.88763					0.135635
13.9885					0.199011
9.72403					0.133106
8.99432					0.121829
10.5227					0.145449
16.5544					0.238663
9.43026					0.128566
9.42219					0.128442
10.6097					0.146794
8.56067					0.115128
9.57869					0.13086
11.1761					0.155546
9.75721					0.133619
14.0778					0.200389
15.2883					0.219098
17.5507					0.25406
8.50905					0.11433
9.41997					0.128407
9.78474					0.134045
19.6414					0.28637
9.17759					0.124662
14.9285					0.213537
19.5973					0.285689
8.58507					0.115505
8.64624					0.11645
10.7264					0.148597
18.8318					0.273859
9.4599					0.129024
19.375					0.282253
10.0443					0.138056
13.3235					0.188732
11.6363					0.162659
9.33335					0.127069
8.76885					0.118345
13.1829					0.18656
11.9893					0.168113
8.73068					0.117755
13.8545					0.196939
14.3868					0.205165
9.91731					0.136093
13.2886					0.188193
15.1777					0.217387
10.3724					0.143127
11.7526					0.164457
14.9869					0.21444
14.6628					0.20943
9.78577					0.134061
14.107					0.20084
9.76099					0.133678
12.46					0.175389
14.801					0.211567
17.2424					0.249295
8.94121					0.121009
14.9395					0.213706
9.84049					0.134906
9.7394					0.133344
17.5547					0.254122
9.21275					0.125205
17.4178					0.252006
11.4663					0.160031
11.9828					0.168014
18.9029					0.274957
19.2449					0.280242
13.2581					0.187722
9.20994					0.125162
13.1066					0.185381
13.1293					0.185731
15.1525					0.216999
11.8067					0.165292
16.3539					0.235565
11.1974					0.155876
12.6042					0.177617
17.1587					0.248002
10.2627					0.14143
9.58006					0.130882
13.521					0.191785
8.88802					0.120187
9.67386					0.132331
14.6917					0.209876
11.0533					0.15365
9.75561					0.133595
9.99804					0.137341
16.9261					0.244408
11.9763					0.167914
11.3676					0.158506
13.9776					0.198841
11.3881					0.158824
15.8992					0.228539
9.91662					0.136083
9.34293					0.127217
14.6026					0.2085
9.71566					0.132977
12.7449					0.179791
12.2421					0.172021
10.4735					0.144688
11.2974					0.157421
11.8001					0.165191
8.9012					0.12039
12.6333					0.178066
13.742					0.1952
16.0675					0.231139
11.5045					0.160622
9.24405					0.125689
17.0579					0.246444
16.6421					0.240019
14.0327					0.199692
12.8681					0.181695
16.6141					0.239585
12.1823					0.171096
12.312					0.173101
10.587					0.146443
12.2654					0.172381
11.872					0.166301
12.1948					0.171291
14.4372					0.205944
12.8355					0.181192
12.6773					0.178747
8.48455					0.113951
15.1981					0.217703
9.41818					0.12838
9.50212					0.129677
9.09107					0.123325
9.271					0.126105
14.7725					0.211126
14.7527					0.210819
15.6785					0.225127
8.90103					0.120388
10.1872					0.140264
9.73401					0.133261
8.77581					0.118453
15.5375					0.222948
8.71389					0.117496
9.19368					0.12491
9.11811					0.123743
13.054					0.184568
10.9202					0.151592
10.6777					0.147845
18.6861					0.271606
9.89439					0.135739
15.0171					0.214906
8.97445					0.121522
13.1897					0.186665
11.2141					0.156134
10.593					0.146536
13.8266					0.196507
9.46345					0.129079
8.96331					0.12135
9.53961					0.130256
8.76599					0.118301
14.4111					0.20554
10.1949					0.140384
13.9691					0.19871
12.9948					0.183653
9.05127					0.122709
9.70701					0.132843
10.4164					0.143807
10.2947					0.141926
10.6214					0.146974
9.50281					0.129688
9.03122					0.1224
12.3892					0.174293
10.4448					0.144245
9.50305					0.129691
13.9412					0.198279
9.01732					0.122185
9.12045					0.123779
9.26794					0.126058
10.8896					0.15112
9.393					0.127991
23.0657					0.33929
16.3702					0.235817
10.911					0.15145
11.1761					0.155546
13.4779					0.191119
11.0978					0.154337
10.3644					0.143003
11.1825					0.155645
12.2595					0.17229
13.7314					0.195037
9.17885					0.124681
8.68441					0.11704
14.3525					0.204636
16.2566					0.234062
9.47051					0.129188
21.6452					0.317337
12.0186					0.168568
11.0654					0.153836
8.59351					0.115635
16.2464					0.233904
11.0442					0.153508
15.1734					0.217321
11.0358					0.153378
8.51875					0.11448
9.09455					0.123378
12.4556					0.175321
11.8527					0.166002
8.7292					0.117732
8.88053					0.120071
12.2204					0.171685
11.0323					0.153324
8.57691					0.115379
8.75587					0.118144
11.2244					0.156294
9.28838					0.126374
10.1282					0.139352
8.78689					0.118624
12.2353					0.171915
18.3039					0.2657
11.2787					0.157132
11.5901					0.161945
11.9324					0.167234
9.93261					0.13633
8.76599					0.118301
8.7937					0.118729
11.3106					0.157626
12.7175					0.179368
13.2904					0.188222
9.42717					0.128519
8.49649					0.114136
10.8544					0.150575
12.9622					0.183149
9.02814					0.122352
8.99412					0.121826
11.001					0.152841
11.8619					0.166146
15.6201					0.224225
13.8112					0.19627
9.65608					0.132056
14.9326					0.2136
11.9378					0.167318
12.6552					0.178405
12.0186					0.168568
11.4247					0.159388
10.0528					0.138187
10.6365					0.147208
5.48449					0.0675882
6.28229					0.0799175
6.3382					0.0807815
7.89343					0.104816
7.35306					0.0964652
7.08446					0.0923143
6.1774					0.0782965
3.49298					0.0368113
6.4337					0.0822573
4.62017					0.0542309
5.479					0.0675034
4.65731					0.0548049
4.89221					0.058435
2.70113					0.0245739
7.26797					0.0951502
3.49298					0.0368113
8.21387					0.109768
8.22394					0.109924
6.60462					0.0848988
3.67908					0.0396872
5.69534					0.0708467
6.12929					0.077553
7.0393					0.0916164
8.05146					0.107258
6.27418					0.0797921
5.71107					0.0710897
5.76373					0.0719036
4.09293					0.0460829
6.04646					0.076273
4.25678					0.0486151
5.94665					0.0747305
5.63103					0.0698528
6.06417					0.0765466
6.71393					0.0865881
3.0935					0.0306376
7.33449					0.0961783
6.73484					0.0869112
7.65865					0.101188
7.38903					0.0970211
6.18433					0.0784036
3.48991					0.0367638
7.02931					0.0914619
7.52464					0.0991168
6.94616					0.090177
5.53185					0.0683201
8.10637					0.108107
6.71337					0.0865794
8.25298					0.110373
6.91243					0.0896557
4.34059					0.0499103
6.10953					0.0772477
6.10953					0.0772477
7.0582					0.0919084
4.85758					0.0578999
5.04047					0.0607264
3.80211					0.0415885
3.41385					0.0355884
5.35126					0.0655292
7.81911					0.103668
5.93723					0.0745848
2.93092					0.0281251
2.45167					0.0207188
4.85962					0.0579315
4.39034					0.0506791
8.00648					0.106563
6.84234					0.0885725
6.93656					0.0900286
3.11311					0.0309408
5.93466					0.0745452
5.89764					0.073973
6.71337					0.0865794
6.25999					0.0795728
6.12929					0.077553
7.17166					0.0936619
7.62086					0.100604
2.98611					0.0289781
5.18568					0.0629703
7.50821					0.0988629
7.99021					0.106312
7.40104					0.0972067
5.65686					0.0702521
4.07692					0.0458355
7.37261					0.0967674
7.57823					0.099945
7.64807					0.101024
6.33034					0.0806601
5.89764					0.073973
6.43784					0.0823214
7.82623					0.103778
7.91806					0.105197
6.26091					0.079587
4.82177					0.0573466
4.28717					0.0490847
8.12984					0.10847
6.57927					0.084507
6.15249					0.0779115
6.19312					0.0785395
5.97601					0.0751843
7.63256					0.100785
7.38903					0.0970211
4.19588					0.0476739
7.72794					0.102259
7.64238					0.100936
4.66881					0.0549826
7.50221					0.0987703
8.24976					0.110323
5.29425					0.0646482
6.8188					0.0882088
4.8398					0.0576251
2.1243					0.0156596
4.81275					0.057207
5.17495					0.0628045
7.5503					0.0995134
7.42344					0.0975528
3.71198					0.0401956
7.75739					0.102714
4.76559					0.0564782
5.61234					0.069564
7.33449					0.0961783
4.15042					0.0469713
6.06307					0.0765296
3.57721					0.038113
5.0429					0.0607638
6.66269					0.0857962
2.94422					0.0283306
7.67925					0.101506
6.32163					0.0805254
7.96348					0.105899
5.07818					0.061309
6.63427					0.0853569
7.33817					0.0962351
8.22993					0.110016
[truncated: 3,318 more rows]
